# Supplementary material for: Diaqua­bis{2-[5-(2-pyrid­yl)-2H-tetra­zol-2-yl]acetato-κ2 N 4,N 5}zinc(II)
Source: Acta Crystallogr Sect E Struct Rep Online. 2009 Jun 27;65(Pt 7):m831. doi: 10.1107/S1600536809023940 (PMC2969273; doi:10.1107/S1600536809023940)
Supplement: Supplementary file 2 [file e-65-0m831-Isup2.hkl]

#
# h,k,l, Fc-squared, Fo-squared, sigma(Fo-squared) and status flag
#
data_I
_shelx_title ' I in space group P 21/c'
_shelx_refln_list_code          4
_shelx_F_calc_maximum      143.65
_exptl_crystal_F_000       520.00
_reflns_d_resolution_high  0.7702
 
loop_
 _symmetry_equiv_pos_as_xyz
 'x, y, z'
 '-x, y+1/2, -z+1/2'
 '-x, -y, -z'
 'x, -y-1/2, z-1/2'
 
_cell_length_a     7.6407
_cell_length_b     8.2583
_cell_length_c    15.1550
_cell_angle_alpha  90.000
_cell_angle_beta   97.170
_cell_angle_gamma  90.000
 
_shelx_F_squared_multiplier     1.000
 
loop_
 _refln_index_h
 _refln_index_k
 _refln_index_l
 _refln_F_squared_calc
 _refln_F_squared_meas
 _refln_F_squared_sigma
 _refln_observed_status
   2   0   0     1551.84     1579.70     19.40 o
   3   0   0     1233.00     1167.56     15.92 o
   4   0   0     5238.85     5453.96     88.24 o
   5   0   0     4063.12     4106.61     90.58 o
   6   0   0     1311.63     1266.81     25.34 o
   7   0   0      205.83      200.76      8.38 o
   8   0   0      509.42      535.83     22.57 o
   9   0   0       67.41       72.17     10.00 o
   1   1   0     6866.20     6197.41     79.63 o
   2   1   0      579.21      581.44      4.91 o
   3   1   0       10.27       13.60      1.94 o
   4   1   0       43.15       50.25      1.68 o
   5   1   0      191.66      168.72      3.27 o
   6   1   0      287.84      287.44      5.57 o
   7   1   0       28.55       28.83      1.90 o
   8   1   0       75.39       65.37      4.29 o
   9   1   0        0.02        1.58      2.38 o
   0   2   0      158.02      162.44      7.04 o
   1   2   0    11414.88    10190.51     81.94 o
   2   2   0      741.11      853.27      9.11 o
   3   2   0     1702.39     1684.44     48.82 o
   4   2   0     1680.49     1601.74     21.26 o
   5   2   0      653.35      645.66      9.48 o
   6   2   0      930.97      966.37     15.40 o
   7   2   0      711.35      730.22     12.78 o
   8   2   0      289.70      298.46      9.97 o
   9   2   0      662.71      669.78     21.29 o
   1   3   0        2.97        7.11      1.95 o
   2   3   0      297.21      300.44      4.07 o
   3   3   0       33.36       38.39      1.60 o
   4   3   0       38.64       39.07      1.48 o
   5   3   0       75.86       77.99      2.28 o
   6   3   0      245.16      239.92      5.01 o
   7   3   0      190.47      189.18      4.79 o
   8   3   0        2.54        5.69      2.59 o
   9   3   0       21.45       20.79      4.41 o
   0   4   0     3804.08     3820.05     55.62 o
   1   4   0     2551.43     2443.17     29.30 o
   2   4   0     5272.35     5060.72     55.59 o
   3   4   0     1572.79     1539.48     18.55 o
   4   4   0     1680.85     1680.09     22.10 o
   5   4   0      672.75      644.52     10.86 o
   6   4   0       68.30       64.47      2.56 o
   7   4   0      325.37      336.01     10.12 o
   8   4   0      489.51      463.21     16.88 o
   9   4   0      118.15      111.78      9.83 o
   1   5   0        1.12        5.37      1.23 o
   2   5   0        4.31       11.51      2.84 o
   3   5   0      345.30      344.09      6.47 o
   4   5   0      214.46      224.52      4.42 o
   5   5   0      345.97      343.55      6.43 o
   6   5   0       12.24       11.28      1.85 o
   7   5   0       55.47       57.23      3.94 o
   8   5   0        6.73        8.14      4.30 o
   0   6   0      117.34      117.51      3.77 o
   1   6   0      231.48      225.11      8.46 o
   2   6   0     2015.44     2040.48     27.37 o
   3   6   0      133.42      132.82      3.86 o
   4   6   0       16.10       21.45      2.71 o
   5   6   0      472.45      464.64     10.38 o
   6   6   0      574.06      583.00     13.60 o
   7   6   0      237.51      228.37     10.49 o
   8   6   0      141.19      141.85     11.36 o
   1   7   0        0.17        5.43      2.70 o
   2   7   0      118.81      128.53      4.36 o
   3   7   0        0.68        2.41      1.66 o
   4   7   0      263.75      259.17      6.88 o
   5   7   0        2.91        9.56      4.39 o
   6   7   0       43.45       33.50      3.79 o
   7   7   0       54.25       45.86      6.99 o
   0   8   0       14.96       16.20      2.44 o
   1   8   0     1153.04     1159.30     22.02 o
   2   8   0       38.50       42.61      3.60 o
   3   8   0      297.53      310.78      8.46 o
   4   8   0      307.88      309.45      8.73 o
   5   8   0      127.83      131.72      6.40 o
   6   8   0       75.19       81.16      6.66 o
   1   9   0       13.87       19.05      2.43 o
   2   9   0       83.00       82.42      4.20 o
   3   9   0      164.24      165.43      7.13 o
   4   9   0        0.71        2.76      2.45 o
   5   9   0      150.31      143.24      7.72 o
   0  10   0      789.72      789.72     51.58 o
   1  10   0        4.27        7.65      4.19 o
   2  10   0      264.93      248.39     12.26 o
   3  10   0       79.74       74.80      7.03 o
  -9   1   1      193.17      202.81      9.07 o
  -8   1   1      431.55      406.37     12.05 o
  -7   1   1      134.78      145.18      4.44 o
  -6   1   1      352.10      348.74      7.88 o
  -5   1   1      985.37      992.18     12.72 o
  -4   1   1     1407.99     1328.29     17.68 o
  -3   1   1     1362.19     1387.23     21.49 o
  -2   1   1     3228.59     3147.88     98.82 o
  -1   1   1     1798.47     1675.17     26.08 o
   1   1   1       62.25       62.30      0.84 o
   2   1   1        8.03       11.07      1.12 o
   3   1   1     2762.96     2813.57     28.34 o
   4   1   1     3323.91     3382.61     42.66 o
   5   1   1      848.52      789.17     10.94 o
   6   1   1      678.51      679.35     10.88 o
   7   1   1      537.15      531.04      9.66 o
   8   1   1        8.56        8.80      2.41 o
   9   1   1      173.65      175.37      7.72 o
  -9   2   1       49.59       50.12      4.43 o
  -8   2   1        0.86        1.66      2.25 o
  -7   2   1       16.44       18.47      1.91 o
  -6   2   1       48.67       47.52      3.30 o
  -5   2   1      393.55      415.34      6.22 o
  -4   2   1       50.10       45.15      1.41 o
  -3   2   1      530.71      557.95      6.01 o
  -2   2   1        0.17        2.98      1.11 o
  -1   2   1      827.01      941.15      7.54 o
   0   2   1      905.81      818.33     14.87 o
   1   2   1      305.58      344.37      4.19 o
   2   2   1       38.35       35.63      1.17 o
   3   2   1        3.37        3.99      0.90 o
   4   2   1     1620.83     1839.42     22.30 o
   5   2   1       28.40       39.08      1.68 o
   6   2   1       92.31       98.17      3.02 o
   7   2   1       28.51       33.77      2.48 o
   8   2   1      134.36      129.21      5.97 o
   9   2   1       56.08       50.83      4.30 o
  -9   3   1      114.45      109.40      8.06 o
  -8   3   1      236.06      238.07      8.47 o
  -7   3   1      729.35      726.17     15.27 o
  -6   3   1      653.78      675.94     11.16 o
  -5   3   1     1338.80     1353.89     22.66 o
  -4   3   1     1066.13     1089.02     13.70 o
  -3   3   1     2811.54     2745.01     30.75 o
  -2   3   1     1589.70     1574.20     16.01 o
  -1   3   1     4330.93     4210.29     39.71 o
   0   3   1      133.23      106.16      2.33 o
   1   3   1     1873.84     1771.20     38.40 o
   2   3   1     1648.20     1536.57     19.00 o
   3   3   1     2160.54     2188.82     25.37 o
   4   3   1      344.51      320.07      4.86 o
   5   3   1      597.27      605.80      9.25 o
   6   3   1     1066.81     1070.18     17.51 o
   7   3   1      218.90      223.04      5.51 o
   8   3   1      412.40      389.06     10.29 o
   9   3   1        2.92        3.96      3.03 o
  -9   4   1       46.77       46.82      5.43 o
  -8   4   1       41.27       31.64      3.44 o
  -7   4   1       37.59       36.60      3.47 o
  -6   4   1       39.86       40.95      2.34 o
  -5   4   1      723.70      725.05     11.26 o
  -4   4   1      570.97      580.65      8.45 o
  -3   4   1       53.59       52.35      1.55 o
  -2   4   1        3.07        8.61      3.22 o
  -1   4   1       19.48       24.60      2.28 o
   0   4   1      240.14      289.20      4.20 o
   1   4   1      176.83      219.13      6.21 o
   2   4   1      183.10      190.34      4.24 o
   3   4   1       17.44       22.24      1.10 o
   4   4   1       67.25       69.53      2.06 o
   5   4   1      249.29      264.85      6.47 o
   6   4   1      449.66      441.40      8.36 o
   7   4   1       36.44       36.82      5.12 o
   8   4   1        0.31        1.81      2.34 o
   9   4   1        0.04        3.62      4.20 o
  -8   5   1       72.89       96.46     12.01 o
  -7   5   1      269.66      279.12      9.36 o
  -6   5   1      160.03      160.26      4.26 o
  -5   5   1        6.04        5.88      1.42 o
  -4   5   1      911.11      905.03     13.52 o
  -3   5   1     1246.37     1360.71     18.55 o
  -2   5   1     3945.04     4003.56     58.63 o
  -1   5   1      493.31      468.96      6.11 o
   0   5   1       18.56       13.61      1.83 o
   1   5   1      272.19      220.17      3.44 o
   2   5   1     6376.56     6167.21     71.33 o
   3   5   1     1427.10     1323.14     16.28 o
   4   5   1      695.12      690.18      9.99 o
   5   5   1      434.49      412.91      8.90 o
   6   5   1      118.32      124.83      4.64 o
   7   5   1      800.92      807.09     18.17 o
   8   5   1      267.64      266.20     17.65 o
  -8   6   1        9.39        3.96      4.65 o
  -7   6   1        2.93        4.81      2.74 o
  -6   6   1       49.63       49.45      3.11 o
  -5   6   1       31.12       36.05      4.46 o
  -4   6   1        1.42        2.72      1.74 o
  -3   6   1      164.39      163.26      4.47 o
  -2   6   1        8.18        6.54      0.99 o
  -1   6   1      104.24      121.41      2.76 o
   0   6   1       19.01       22.03      1.66 o
   1   6   1       37.81       44.67      2.26 o
   2   6   1       61.74       69.26      6.93 o
   3   6   1      406.39      396.91      8.16 o
   4   6   1      407.02      410.12      9.81 o
   5   6   1       16.17       19.00      2.10 o
   6   6   1        0.20        2.07      1.77 o
   7   6   1        9.29        7.41      3.24 o
   8   6   1       35.21       36.93      6.74 o
  -7   7   1      473.97      459.56     18.38 o
  -6   7   1      608.38      608.14     19.58 o
  -5   7   1      341.81      331.39      8.83 o
  -4   7   1      170.96      172.16      5.41 o
  -3   7   1     1381.62     1403.29     26.86 o
  -2   7   1      934.08     1007.68     19.16 o
  -1   7   1      858.85      870.50     14.36 o
   0   7   1      141.87      140.73      3.39 o
   1   7   1      855.56      841.15     14.64 o
   2   7   1      675.84      679.96     12.95 o
   3   7   1      542.15      557.71     13.65 o
   4   7   1      253.25      230.23      6.33 o
   5   7   1      397.85      390.74     11.68 o
   6   7   1      242.75      239.23      8.95 o
   7   7   1       98.71       98.45      7.92 o
  -6   8   1       68.71       67.07      6.05 o
  -5   8   1       13.55       15.07      3.48 o
  -4   8   1       16.94       17.04      3.10 o
  -3   8   1       35.23       43.28      2.95 o
  -2   8   1       68.95       72.48      3.43 o
  -1   8   1        6.88        9.80      1.58 o
   0   8   1        5.23        5.49      1.37 o
   1   8   1      124.74      130.21      6.22 o
   2   8   1        3.59        6.82      2.76 o
   3   8   1       34.71       37.55      2.75 o
   4   8   1       97.61       97.70      5.41 o
   5   8   1       40.08       34.64      4.28 o
   6   8   1       56.92       59.23      8.67 o
  -5   9   1      175.00      164.78      7.89 o
  -4   9   1       57.46       58.24      4.58 o
  -3   9   1       75.60       74.06      5.29 o
  -2   9   1      303.06      321.64      9.24 o
  -1   9   1      307.45      285.13     10.84 o
   0   9   1     1008.53      981.58     24.99 o
   1   9   1      694.62      684.58     15.79 o
   2   9   1      139.30      161.76      5.89 o
   3   9   1      125.33      128.59      6.71 o
   4   9   1      466.73      451.68     15.01 o
   5   9   1      318.64      309.66     12.17 o
  -3  10   1       15.53       16.15      4.12 o
  -2  10   1       63.31       63.44      5.81 o
  -1  10   1       10.84       11.41      3.13 o
   0  10   1       43.93       45.55      5.64 o
   1  10   1       12.61       14.97      5.03 o
   2  10   1       71.91       71.92      6.38 o
   3  10   1        0.73        5.78      3.55 o
  -9   0   2      420.02      380.80     18.54 o
  -8   0   2      331.83      329.30     14.82 o
  -7   0   2       16.55       15.78      7.29 o
  -6   0   2      652.66      692.81     18.10 o
  -5   0   2     3558.53     3634.33     58.78 o
  -4   0   2     1688.59     1651.97     22.87 o
  -3   0   2      112.88       72.69      2.85 o
  -2   0   2     1477.89     1357.96     26.14 o
  -1   0   2    19402.23    15445.24    286.15 o
   1   0   2    10482.14     9278.88    125.97 o
   2   0   2     1396.35     1498.54     17.91 o
   3   0   2       70.77      107.68      4.38 o
   4   0   2     4741.87     4856.37     82.46 o
   5   0   2     2174.52     2236.88     74.23 o
   6   0   2      155.80      152.52      5.11 o
   7   0   2      618.33      602.08     20.32 o
   8   0   2       48.40       44.89      3.87 o
   9   0   2      206.83      212.13     12.14 o
  -9   1   2       79.96       74.71      5.34 o
  -8   1   2       77.29       73.77      4.76 o
  -7   1   2      178.60      177.74      6.40 o
  -6   1   2      291.25      340.65      8.76 o
  -5   1   2      271.24      278.06      4.54 o
  -4   1   2      830.25      930.65     17.70 o
  -3   1   2        6.49        6.40      1.31 o
  -2   1   2    20635.50    18751.84    232.51 o
  -1   1   2        2.11        5.22      1.51 o
   0   1   2      257.93      267.89      3.25 o
   1   1   2      125.80      128.62      1.92 o
   2   1   2     1322.25     1350.06     17.44 o
   3   1   2      107.02      134.65      2.16 o
   4   1   2      408.96      467.04      7.19 o
   5   1   2      382.07      407.32      6.51 o
   6   1   2       62.18       60.22      2.29 o
   7   1   2        9.63       14.53      2.99 o
   8   1   2      270.53      270.53      7.73 o
   9   1   2       34.18       30.36      4.56 o
  -9   2   2       87.81       84.36      5.73 o
  -8   2   2      522.26      526.62     15.30 o
  -7   2   2      418.33      417.21      8.94 o
  -6   2   2      252.65      242.88      4.46 o
  -5   2   2     1562.38     1611.17     20.64 o
  -4   2   2     1621.89     1613.64     19.70 o
  -3   2   2      233.60      197.98      4.05 o
  -2   2   2     2588.64     2682.93     27.04 o
  -1   2   2     1148.14     1230.84     11.07 o
   0   2   2     2211.30     1955.68     25.56 o
   1   2   2     4653.47     4319.81    187.20 o
   2   2   2      521.89      495.03      5.23 o
   3   2   2     1569.27     1514.87     15.86 o
   4   2   2      365.54      328.49      4.71 o
   5   2   2     1118.83     1105.52     15.67 o
   6   2   2     1232.79     1273.21     20.09 o
   7   2   2       13.75       19.07      1.92 o
   8   2   2      513.86      510.67     12.66 o
   9   2   2      595.58      561.08     20.27 o
  -9   3   2        0.23        0.84      2.37 o
  -8   3   2       72.09       79.00      5.43 o
  -7   3   2       35.38       35.96      2.70 o
  -6   3   2       25.89       24.90      1.60 o
  -5   3   2      108.18      109.20      2.62 o
  -4   3   2     1161.26     1209.91     15.36 o
  -3   3   2     3187.52     3418.52     42.88 o
  -2   3   2      220.52      246.33      4.22 o
  -1   3   2     3601.08     3659.43     35.20 o
   0   3   2     1368.49     1385.13     23.39 o
   1   3   2      336.49      317.97      6.37 o
   2   3   2        6.85        4.40      1.15 o
   3   3   2      366.12      401.46      4.72 o
   4   3   2       18.59       20.70      1.18 o
   5   3   2      167.80      196.90      4.99 o
   6   3   2       41.63       40.72      1.98 o
   7   3   2        0.08        0.86      1.32 o
   8   3   2      144.13      127.95      4.99 o
   9   3   2       85.10       84.97     20.61 o
  -9   4   2      226.40      224.28     11.30 o
  -8   4   2       88.03       98.87      5.15 o
  -7   4   2      137.92      125.43      4.72 o
  -6   4   2      306.01      309.10      5.90 o
  -5   4   2      727.58      731.53     11.51 o
  -4   4   2     1723.11     1737.15     23.67 o
  -3   4   2     1854.13     1834.05     23.02 o
  -2   4   2      125.00       95.66      1.94 o
  -1   4   2     2258.85     2293.32     24.91 o
   0   4   2     3461.33     3479.27     42.00 o
   1   4   2     1114.33     1066.82     13.20 o
   2   4   2     4178.62     3899.14     47.89 o
   3   4   2     2446.01     2485.41     39.51 o
   4   4   2      975.22      924.90     12.14 o
   5   4   2      248.11      254.28      4.92 o
   6   4   2      249.21      247.71      5.76 o
   7   4   2      505.40      511.01     11.87 o
   8   4   2      345.37      368.20     22.54 o
  -8   5   2       76.51       74.54      6.36 o
  -7   5   2       74.13       66.09      4.65 o
  -6   5   2      149.04      143.67      4.10 o
  -5   5   2      287.39      291.63      7.85 o
  -4   5   2       17.09       22.79      1.96 o
  -3   5   2      147.53      144.52      3.20 o
  -2   5   2      408.60      441.68      6.47 o
  -1   5   2       84.37       84.81      2.60 o
   0   5   2        8.87       14.16      1.40 o
   1   5   2       99.54      105.80      2.18 o
   2   5   2      636.38      641.47      9.98 o
   3   5   2       59.28       54.34      2.53 o
   4   5   2       18.92       19.84      1.80 o
   5   5   2       19.31       23.69      2.89 o
   6   5   2        4.23        6.93      2.60 o
   7   5   2        4.51        5.82      2.36 o
   8   5   2        0.06        9.81      7.32 o
  -8   6   2       40.31       51.24      7.54 o
  -7   6   2      529.83      507.40     15.10 o
  -6   6   2     1252.75     1231.54     25.90 o
  -5   6   2      120.15      130.78      4.19 o
  -4   6   2      752.64      743.43     12.58 o
  -3   6   2     1396.49     1433.27     21.55 o
  -2   6   2      147.46      141.36      3.20 o
  -1   6   2      745.71      745.97     10.70 o
   0   6   2      654.82      636.15     13.41 o
   1   6   2     1336.07     1366.15     17.27 o
   2   6   2      829.78      854.08     14.33 o
   3   6   2      291.77      274.45      6.23 o
   4   6   2      121.15      128.55      4.10 o
   5   6   2      544.72      531.75     11.64 o
   6   6   2      236.40      251.57      8.71 o
   7   6   2      360.00      365.29     14.59 o
  -7   7   2        3.29        6.09      3.31 o
  -6   7   2       10.42       18.15      3.79 o
  -5   7   2        0.16        4.10      2.35 o
  -4   7   2      171.80      164.55      5.56 o
  -3   7   2      791.57      786.87     13.84 o
  -2   7   2        0.93        2.56      1.27 o
  -1   7   2       88.44       93.86      2.69 o
   0   7   2       26.29       30.93      2.13 o
   1   7   2       10.66       15.48      1.77 o
   2   7   2       97.43      106.41      3.51 o
   3   7   2        7.88        4.26      1.47 o
   4   7   2      777.87      749.13     18.86 o
   5   7   2      126.48      128.50      5.93 o
   6   7   2        0.63        2.26      2.29 o
   7   7   2        5.97       11.88      3.87 o
  -6   8   2       14.02       15.23      3.91 o
  -5   8   2      305.56      290.64      8.86 o
  -4   8   2      222.75      240.40     11.23 o
  -3   8   2      280.95      297.32      8.08 o
  -2   8   2     1075.55     1089.72     22.01 o
  -1   8   2      196.22      198.71      7.17 o
   0   8   2     1199.03     1234.43     23.81 o
   1   8   2      351.86      340.82      8.22 o
   2   8   2      210.13      208.96     11.49 o
   3   8   2      809.72      806.34     20.91 o
   4   8   2      976.07     1003.87     26.91 o
   5   8   2      165.60      168.22      7.62 o
   6   8   2      173.01      165.61     10.51 o
  -5   9   2      143.33      156.93      9.17 o
  -4   9   2       37.43       39.53      4.09 o
  -3   9   2        1.89        1.59      1.82 o
  -2   9   2      145.18      147.60      6.63 o
  -1   9   2      100.44       91.95      5.26 o
   0   9   2        6.99        6.52      1.82 o
   1   9   2      171.03      163.13      5.88 o
   2   9   2        6.10        6.80      2.50 o
   3   9   2      137.16      132.83      6.48 o
   4   9   2        5.38        9.15      3.11 o
   5   9   2        0.63       -1.82      2.64 o
  -3  10   2      344.10      339.61     14.63 o
  -2  10   2      146.09      140.67      7.01 o
  -1  10   2      358.07      394.19     16.96 o
   0  10   2       70.93       75.40      6.24 o
   1  10   2      309.07      328.96     14.29 o
   2  10   2       81.94       75.61      6.84 o
   3  10   2        3.42        3.58      3.43 o
  -9   1   3      239.73      239.51     10.17 o
  -8   1   3      606.90      627.80     17.71 o
  -7   1   3      891.60      913.31     22.03 o
  -6   1   3      393.48      396.55     10.39 o
  -5   1   3      825.05      798.12     16.94 o
  -4   1   3      962.18      863.62     21.73 o
  -3   1   3     2539.03     2421.15     49.26 o
  -2   1   3    15532.55    15284.77    196.49 o
  -1   1   3     9912.57     9475.77     74.70 o
   0   1   3      793.53      711.98      5.40 o
   1   1   3     6273.08     5816.06     56.23 o
   2   1   3     5369.18     5237.48     96.63 o
   3   1   3      915.95      900.34     10.18 o
   4   1   3     2724.72     2858.52     35.20 o
   5   1   3     2412.21     2483.82     38.63 o
   6   1   3     1233.21     1239.82     19.65 o
   7   1   3      203.14      209.82      5.19 o
   8   1   3      549.08      553.61     12.07 o
   9   1   3      304.87      294.40     10.62 o
  -9   2   3       24.90       32.29      4.01 o
  -8   2   3       47.50       49.55      6.45 o
  -7   2   3       37.96       37.90      3.59 o
  -6   2   3        6.78       15.48      2.19 o
  -5   2   3      281.95      277.92      4.86 o
  -4   2   3        0.17        2.68      1.00 o
  -3   2   3      488.80      526.22     10.59 o
  -2   2   3     2428.79     2539.61     23.56 o
  -1   2   3    14012.48    13614.26    140.07 o
   0   2   3       12.71       13.70      0.76 o
   1   2   3     1079.14      969.64     15.05 o
   2   2   3     1398.70     1638.69     36.67 o
   3   2   3       15.41       23.73      2.08 o
   4   2   3      265.65      293.82      5.24 o
   5   2   3      175.74      192.41      4.36 o
   6   2   3       21.49       22.72      1.69 o
   7   2   3      152.33      157.08      4.55 o
   8   2   3       53.66       48.01      3.05 o
   9   2   3       13.76       17.24      7.65 o
  -9   3   3      203.61      201.81      9.27 o
  -8   3   3      171.96      173.87      7.27 o
  -7   3   3      432.08      435.59      9.87 o
  -6   3   3     1903.64     1883.49     33.26 o
  -5   3   3      848.78      853.45     11.88 o
  -4   3   3      737.72      680.79      8.91 o
  -3   3   3     1307.33     1265.95     14.61 o
  -2   3   3     2061.14     2053.75     21.77 o
  -1   3   3     3235.95     3425.60     37.39 o
   0   3   3     3543.10     3414.83     31.38 o
   1   3   3      910.66      866.27     10.65 o
   2   3   3     1831.49     1670.87     32.98 o
   3   3   3      392.44      304.33      5.77 o
   4   3   3       84.32       71.03      2.85 o
   5   3   3     1106.53     1104.45     16.32 o
   6   3   3      290.86      296.50      6.03 o
   7   3   3     1279.39     1287.93     32.66 o
   8   3   3       55.66       50.70      4.41 o
   9   3   3       84.83       92.74     12.46 o
  -9   4   3        0.08        2.20      2.85 o
  -8   4   3        7.39        7.47      2.52 o
  -7   4   3      448.99      430.40     10.69 o
  -6   4   3        1.98        3.05      1.87 o
  -5   4   3       70.46       66.16      2.42 o
  -4   4   3      440.95      478.19      7.30 o
  -3   4   3      974.99     1102.28     14.61 o
  -2   4   3       42.15       38.52      1.54 o
  -1   4   3      117.28      132.62      3.20 o
   0   4   3     2126.00     2362.69     61.54 o
   1   4   3     2792.04     2834.89     34.26 o
   2   4   3       95.29       95.85      3.02 o
   3   4   3       88.87       99.92      4.82 o
   4   4   3       62.85       61.57      4.84 o
   5   4   3       72.96       72.19      2.87 o
   6   4   3       15.41       21.45      2.20 o
   7   4   3        5.14        7.34      1.99 o
   8   4   3       12.26       10.75      3.44 o
  -8   5   3       28.05       36.03      6.42 o
  -7   5   3      177.26      172.44      5.84 o
  -6   5   3      204.34      209.09      6.03 o
  -5   5   3      390.11      385.63      7.51 o
  -4   5   3      164.29      170.38      3.95 o
  -3   5   3     1446.48     1513.91     21.42 o
  -2   5   3     1355.89     1438.43     19.06 o
  -1   5   3     1444.51     1461.39     18.26 o
   0   5   3     1864.36     1853.46     49.61 o
   1   5   3     1136.61     1132.15     15.87 o
   2   5   3      916.65      836.10     12.64 o
   3   5   3     3841.09     3731.37     70.42 o
   4   5   3     1156.48     1119.43     23.49 o
   5   5   3        6.44        8.31      1.59 o
   6   5   3     1236.71     1310.70     37.05 o
   7   5   3      331.49      338.17     11.04 o
   8   5   3      613.84      574.17     22.37 o
  -8   6   3        4.89        2.60      3.25 o
  -7   6   3        9.48       16.06      4.06 o
  -6   6   3       28.57       25.66      2.63 o
  -5   6   3       98.04       99.20      3.35 o
  -4   6   3        6.44        7.21      1.47 o
  -3   6   3      239.44      251.43      6.06 o
  -2   6   3        3.66        4.16      1.12 o
  -1   6   3      230.85      242.29      4.38 o
   0   6   3     1047.15     1032.94     14.05 o
   1   6   3      101.65      108.12      3.19 o
   2   6   3      157.50      142.99      8.82 o
   3   6   3       87.20       92.10      4.18 o
   4   6   3      167.18      164.37      5.86 o
   5   6   3       84.57       93.54      4.52 o
   6   6   3        0.07       -2.25      2.25 o
   7   6   3        0.17        3.77      2.48 o
  -7   7   3      232.03      196.95     13.03 o
  -6   7   3      423.21      431.67     13.27 o
  -5   7   3       77.76       87.31      4.01 o
  -4   7   3      374.58      382.11     10.08 o
  -3   7   3      292.90      269.00      7.84 o
  -2   7   3      367.23      360.91      6.93 o
  -1   7   3      473.65      508.39      8.68 o
   0   7   3      342.86      360.57      9.08 o
   1   7   3       13.22       13.59      1.91 o
   2   7   3       56.67       65.69      2.86 o
   3   7   3      342.55      333.95      9.28 o
   4   7   3      128.98      137.16      6.86 o
   5   7   3       33.62       36.33      5.55 o
   6   7   3        2.65        4.28      2.62 o
   7   7   3      270.19      260.62     13.20 o
  -6   8   3        0.12       -1.04      2.77 o
  -5   8   3       14.83       22.12      4.00 o
  -4   8   3        0.03       -1.65      2.21 o
  -3   8   3       70.61       71.31      4.79 o
  -2   8   3      298.02      286.20      6.74 o
  -1   8   3      106.19      109.42      4.38 o
   0   8   3        0.00        2.72      1.60 o
   1   8   3       35.30       31.61      3.04 o
   2   8   3        2.13        1.93      2.73 o
   3   8   3        0.89        1.97      2.73 o
   4   8   3       26.94       26.72      3.63 o
   5   8   3        0.74        0.90      2.44 o
   6   8   3       47.65       57.64      5.28 o
  -5   9   3      114.36      114.71      7.37 o
  -4   9   3       51.14       59.09      3.84 o
  -3   9   3      115.02      122.25      6.30 o
  -2   9   3      129.44      138.20      6.29 o
  -1   9   3      366.03      353.30     10.81 o
   0   9   3      399.86      376.40      9.47 o
   1   9   3      252.92      248.01      8.70 o
   2   9   3      324.27      328.63     11.36 o
   3   9   3      210.63      214.44      8.39 o
   4   9   3      395.92      379.75     13.81 o
  -3  10   3        0.31       -1.31      4.03 o
  -2  10   3        0.34        0.22      2.76 o
  -1  10   3       42.26       51.69     10.90 o
   0  10   3        0.01        1.29      2.93 o
   1  10   3        0.04        4.74      3.41 o
   2  10   3       37.91       43.00      8.28 o
   3  10   3        0.29        1.08      3.42 o
  -9   0   4      100.52       83.82     12.29 o
  -8   0   4       40.15       41.76      5.63 o
  -7   0   4      536.90      570.55     41.63 o
  -6   0   4       11.99       22.80      3.51 o
  -5   0   4      134.96      157.58      6.54 o
  -4   0   4     1765.60     1668.96     37.67 o
  -3   0   4     1217.34     1070.85     21.98 o
  -2   0   4        7.15       14.04      0.66 o
  -1   0   4       26.04       38.61      1.42 o
   0   0   4      176.59      227.18      2.93 o
   1   0   4     6066.58     3673.15     52.31 o
   2   0   4     2613.23     2714.71     49.95 o
   3   0   4      281.10      252.93      5.14 o
   4   0   4     2714.78     2834.06     50.11 o
   5   0   4     1039.21     1050.32     21.70 o
   6   0   4     2086.22     2124.20     47.99 o
   7   0   4       16.11       17.92      2.83 o
   8   0   4      413.84      443.06     14.13 o
   9   0   4      116.57      125.82      9.52 o
  -9   1   4      155.70      139.21     10.74 o
  -8   1   4       21.82       22.16      3.21 o
  -7   1   4       76.71       85.26      4.57 o
  -6   1   4       59.42       55.91      3.43 o
  -5   1   4       59.21       60.69      2.31 o
  -4   1   4      179.81      197.01      3.55 o
  -3   1   4      393.55      422.84      8.00 o
  -2   1   4     5034.11     5222.97     48.16 o
  -1   1   4      550.99      564.81     10.28 o
   0   1   4        6.82        5.65      0.70 o
   1   1   4      102.91       89.74      1.50 o
   2   1   4        1.23        2.48      0.44 o
   3   1   4      101.51      128.89      2.08 o
   4   1   4      546.14      596.29      8.11 o
   5   1   4        7.78       12.04      1.60 o
   6   1   4      134.22      125.71      3.98 o
   7   1   4        7.38       13.61      2.28 o
   8   1   4      140.14      136.21      4.70 o
   9   1   4       76.76       57.81      6.65 o
  -9   2   4      237.01      221.58     14.08 o
  -8   2   4      667.25      672.87     20.18 o
  -7   2   4      488.10      495.30     13.19 o
  -6   2   4      750.46      778.32     13.66 o
  -5   2   4      342.48      327.28      7.89 o
  -4   2   4     4924.33     4864.15     56.75 o
  -3   2   4     8444.50     8533.06     88.57 o
  -2   2   4     2139.55     2049.15     19.82 o
  -1   2   4        7.04       10.10      1.04 o
   0   2   4     3539.12     3451.23     31.16 o
   1   2   4     2945.31     2902.21     25.52 o
   2   2   4     2384.38     2200.64     18.44 o
   3   2   4      325.32      277.85      6.81 o
   4   2   4      349.33      331.56      8.04 o
   5   2   4     3150.11     3236.47     45.99 o
   6   2   4       12.91       16.62      1.74 o
   7   2   4       86.11       88.68      4.15 o
   8   2   4       59.39       57.37      3.32 o
   9   2   4      376.91      385.41     19.70 o
  -9   3   4        0.30        0.05      2.79 o
  -8   3   4        8.94        7.53      2.64 o
  -7   3   4       35.48       35.95      3.25 o
  -6   3   4      417.54      409.70      8.79 o
  -5   3   4      365.73      374.68      5.73 o
  -4   3   4       23.90       37.23      1.37 o
  -3   3   4       76.42       93.60      2.28 o
  -2   3   4      990.54     1101.60     12.15 o
  -1   3   4      359.10      442.10      4.95 o
   0   3   4     2359.56     2427.14     34.28 o
   1   3   4        4.40        4.43      1.23 o
   2   3   4       76.40       89.20      3.75 o
   3   3   4      121.65      141.42      3.60 o
   4   3   4      257.46      286.39      5.11 o
   5   3   4      171.91      173.88      4.45 o
   6   3   4       12.02       15.36      1.62 o
   7   3   4      369.82      329.49      7.26 o
   8   3   4      241.46      222.35      8.72 o
  -9   4   4      190.48      184.93     13.12 o
  -8   4   4       25.74       24.66      3.31 o
  -7   4   4        4.74        5.58      2.03 o
  -6   4   4      332.74      315.91      7.58 o
  -5   4   4     1432.59     1424.01     20.99 o
  -4   4   4      199.13      204.39      4.58 o
  -3   4   4      247.10      224.07      3.84 o
  -2   4   4      459.85      420.15      5.72 o
  -1   4   4     1175.04     1169.63     13.28 o
   0   4   4     1356.80     1346.89     13.74 o
   1   4   4     1567.19     1523.20     19.10 o
   2   4   4      968.86      946.25     11.94 o
   3   4   4     1994.69     1964.86     36.19 o
   4   4   4     1747.21     1768.04     55.54 o
   5   4   4      230.32      206.15     13.00 o
   6   4   4      975.62      957.82     24.99 o
   7   4   4      537.83      558.83     16.02 o
   8   4   4      128.84      138.22      8.12 o
  -8   5   4      111.11      100.84      7.09 o
  -7   5   4        5.43       10.00      2.20 o
  -6   5   4       32.81       30.34      2.62 o
  -5   5   4       64.70       65.56      2.55 o
  -4   5   4        0.07        1.33      1.10 o
  -3   5   4       17.76       20.73      1.49 o
  -2   5   4       33.48       32.39      1.55 o
  -1   5   4        0.54        0.43      0.78 o
   0   5   4        6.62        4.63      0.71 o
   1   5   4       22.92       22.69      2.20 o
   2   5   4        1.19        3.32      1.74 o
   3   5   4       25.00       22.71      1.88 o
   4   5   4        9.19       13.33      2.38 o
   5   5   4       18.47       27.01      5.77 o
   6   5   4        0.03        0.25      1.94 o
   7   5   4        0.04       -1.79      2.27 o
   8   5   4       29.72       37.49      7.11 o
  -8   6   4      130.98      133.34      8.47 o
  -7   6   4      245.25      246.86     11.05 o
  -6   6   4      438.46      458.11     11.10 o
  -5   6   4     1155.04     1167.81     20.32 o
  -4   6   4      840.12      869.28     16.00 o
  -3   6   4      314.86      312.01      6.66 o
  -2   6   4      829.02      843.32     13.07 o
  -1   6   4      871.66      862.87     12.68 o
   0   6   4     1540.23     1529.90     25.27 o
   1   6   4     1256.65     1258.21     19.95 o
   2   6   4      112.48      109.61      3.12 o
   3   6   4      488.89      496.23     12.22 o
   4   6   4      530.09      518.62     13.28 o
   5   6   4      140.71      146.00      6.25 o
   6   6   4      594.98      576.52     16.92 o
   7   6   4      127.48      137.09      7.24 o
  -7   7   4       29.35       28.55      4.49 o
  -6   7   4        5.71       10.82      3.01 o
  -5   7   4        0.17       -2.01      2.01 o
  -4   7   4      111.33      114.72      3.82 o
  -3   7   4      126.21      122.07      3.53 o
  -2   7   4       94.33      101.68      3.49 o
  -1   7   4       97.45       93.04      3.34 o
   0   7   4      292.86      271.22      6.05 o
   1   7   4      546.88      564.35     10.78 o
   2   7   4     1397.56     1364.16     30.39 o
   3   7   4       75.99       77.74      4.37 o
   4   7   4       65.16       69.51      4.40 o
   5   7   4      291.87      283.71      9.83 o
   6   7   4        9.76       12.63      3.11 o
  -6   8   4       75.88       64.80      5.49 o
  -5   8   4      148.27      156.83      6.85 o
  -4   8   4      238.77      245.86      7.35 o
  -3   8   4      416.86      428.16     11.17 o
  -2   8   4      521.90      491.35     10.44 o
  -1   8   4      924.47      905.40     18.42 o
   0   8   4      395.28      382.78      9.12 o
   1   8   4       28.06       37.57      3.53 o
   2   8   4     1126.17     1081.58     26.93 o
   3   8   4     1271.94     1252.49     32.49 o
   4   8   4      298.69      301.61     10.76 o
   5   8   4      344.39      312.14     11.98 o
  -5   9   4        0.74       -1.89      4.19 o
  -4   9   4        0.24        0.80      2.18 o
  -3   9   4        3.63        1.00      3.57 o
  -2   9   4        1.22        4.14      2.77 o
  -1   9   4       82.25       84.07      4.81 o
   0   9   4        0.69        1.12      2.16 o
   1   9   4        3.54        5.65      2.48 o
   2   9   4       58.71       59.73      4.51 o
   3   9   4       29.30       23.55      3.70 o
   4   9   4       94.00       94.61      6.89 o
  -3  10   4      177.79      188.90     10.51 o
  -2  10   4      137.41      141.21      8.81 o
  -1  10   4      156.10      161.70      9.70 o
   0  10   4       71.50       91.46      7.02 o
   1  10   4      334.31      349.52     15.60 o
   2  10   4      110.25      110.16      7.94 o
  -9   1   5      121.75      133.36      8.16 o
  -8   1   5      327.69      318.16     11.15 o
  -7   1   5      881.77      908.77     22.56 o
  -6   1   5      313.79      317.97      8.41 o
  -5   1   5       70.58       62.62      2.81 o
  -4   1   5      468.74      450.39      5.94 o
  -3   1   5     6406.78     6270.39     74.52 o
  -2   1   5       87.42       71.74      3.60 o
  -1   1   5      795.54      801.26      8.34 o
   0   1   5     2518.09     2516.94     30.85 o
   1   1   5     1845.11     1791.03     24.96 o
   2   1   5     3226.34     3112.14     29.43 o
   3   1   5     2842.86     2947.82     37.85 o
   4   1   5      366.84      382.44      5.85 o
   5   1   5      550.36      573.53      9.41 o
   6   1   5      295.91      307.48      6.50 o
   7   1   5      442.37      447.33      9.32 o
   8   1   5      674.28      675.08     14.88 o
   9   1   5      160.32      175.52     16.53 o
  -9   2   5        9.83       15.25      3.45 o
  -8   2   5       24.22       27.44      3.52 o
  -7   2   5        0.49        0.08      1.81 o
  -6   2   5       51.30       45.95      3.23 o
  -5   2   5       30.27       38.37      1.76 o
  -4   2   5      533.13      583.63     11.15 o
  -3   2   5      408.27      413.94      4.69 o
  -2   2   5      802.63      887.34     13.47 o
  -1   2   5     1149.49     1250.64     13.21 o
   0   2   5     1124.13     1161.04     16.40 o
   1   2   5      437.07      489.14      5.31 o
   2   2   5     5777.55     5946.96    100.38 o
   3   2   5       33.35       42.47      1.19 o
   4   2   5       40.08       43.94      4.48 o
   5   2   5       91.34       85.96      2.55 o
   6   2   5       22.18       29.72      2.03 o
   7   2   5      507.08      505.52     10.61 o
   8   2   5       28.86       23.41      3.10 o
   9   2   5       64.26       57.23      7.14 o
  -9   3   5       23.18       25.22      3.87 o
  -8   3   5       30.35       38.46      4.97 o
  -7   3   5      326.59      311.68      9.75 o
  -6   3   5     1533.03     1453.91     58.56 o
  -5   3   5      369.04      363.48      7.32 o
  -4   3   5     1391.48     1394.55     17.12 o
  -3   3   5      598.80      728.35     11.38 o
  -2   3   5     3123.67     3135.61     35.64 o
  -1   3   5     1608.87     1657.06     17.48 o
   0   3   5     2384.78     2439.76     22.07 o
   1   3   5     2817.62     2686.99     22.87 o
   2   3   5      508.40      410.76     20.19 o
   3   3   5      247.44      199.06      2.68 o
   4   3   5     1326.28     1337.04     16.71 o
   5   3   5      237.69      253.66      5.90 o
   6   3   5      730.23      740.64     12.92 o
   7   3   5      688.09      674.48     18.30 o
   8   3   5      155.03      158.83      7.48 o
  -9   4   5       60.90       58.43      6.31 o
  -8   4   5       57.44       54.75      4.35 o
  -7   4   5      165.01      152.31      6.46 o
  -6   4   5        0.08       -2.16      2.16 o
  -5   4   5        6.76        7.36      1.22 o
  -4   4   5      124.75      125.32      3.30 o
  -3   4   5      474.21      500.77      7.46 o
  -2   4   5      628.32      710.15      9.35 o
  -1   4   5      311.61      336.25      4.61 o
   0   4   5        2.17        2.36      0.59 o
   1   4   5      264.84      264.95      8.96 o
   2   4   5        0.06        0.00      1.21 o
   3   4   5      577.39      594.28     21.57 o
   4   4   5      241.67      261.29      8.84 o
   5   4   5       18.52       30.39      3.39 o
   6   4   5       77.81       71.35      4.43 o
   7   4   5        4.65       10.74      3.03 o
   8   4   5        5.16        7.93      3.53 o
  -8   5   5      171.94      172.32      9.61 o
  -7   5   5      187.09      178.79      7.54 o
  -6   5   5      464.25      463.52     11.07 o
  -5   5   5     2498.88     2515.74     40.47 o
  -4   5   5       96.39       93.44      2.85 o
  -3   5   5      697.06      723.94     11.28 o
  -2   5   5      983.37      965.67     13.48 o
  -1   5   5     3789.88     3791.59     49.07 o
   0   5   5      864.87      899.88     12.31 o
   1   5   5      632.73      591.57      8.28 o
   2   5   5     1184.59     1197.20     22.71 o
   3   5   5     1340.12     1230.56     24.94 o
   4   5   5      774.56      760.62     17.50 o
   5   5   5      659.97      631.24     28.88 o
   6   5   5      119.13      135.47      7.04 o
   7   5   5      253.35      264.02      9.87 o
   8   5   5      328.42      326.01     14.80 o
  -8   6   5       28.50       23.37      4.88 o
  -7   6   5        0.45        3.94      3.01 o
  -6   6   5        0.42        1.38      1.66 o
  -5   6   5        0.60        2.10      1.37 o
  -4   6   5        8.47       10.92      1.50 o
  -3   6   5      402.97      378.42      7.29 o
  -2   6   5       85.86       94.97      3.72 o
  -1   6   5      337.91      321.80      6.89 o
   0   6   5       16.90       14.55      2.00 o
   1   6   5      137.01      145.03      5.13 o
   2   6   5      428.70      415.19     10.58 o
   3   6   5      126.01      130.65      5.22 o
   4   6   5      317.14      308.24      9.46 o
   5   6   5        6.54        8.43      2.61 o
   6   6   5        9.02        7.51      2.71 o
   7   6   5       50.94       47.77      4.61 o
  -7   7   5       99.98       93.17      7.14 o
  -6   7   5      386.40      404.49     12.85 o
  -5   7   5      301.20      310.82      8.25 o
  -4   7   5      579.03      553.51     11.18 o
  -3   7   5       10.36        8.25      1.54 o
  -2   7   5     1515.25     1503.71     24.32 o
  -1   7   5      677.66      711.32     13.51 o
   0   7   5      300.54      309.55      7.11 o
   1   7   5      252.26      264.46      7.58 o
   2   7   5      512.55      470.80     12.72 o
   3   7   5      514.14      534.51     14.34 o
   4   7   5      346.48      348.70     11.21 o
   5   7   5       84.27       89.83      5.52 o
   6   7   5      165.77      172.16      8.32 o
  -6   8   5       19.04       25.46      3.91 o
  -5   8   5        0.42       -0.96      2.20 o
  -4   8   5        1.76        2.73      1.87 o
  -3   8   5        6.76        7.30      2.07 o
  -2   8   5        8.49        7.24      1.90 o
  -1   8   5      383.82      364.75      9.06 o
   0   8   5       17.16       17.78      3.82 o
   1   8   5        0.62       -0.08      1.84 o
   2   8   5       45.86       43.53      4.00 o
   3   8   5        2.72        5.56      4.03 o
   4   8   5       12.00       14.91      4.28 o
   5   8   5        0.77        0.35      3.35 o
  -5   9   5       83.38       88.31      8.08 o
  -4   9   5      219.52      229.10      8.92 o
  -3   9   5      324.91      347.21     11.84 o
  -2   9   5      154.03      169.98      8.62 o
  -1   9   5      304.93      328.64     12.24 o
   0   9   5      164.42      166.79      7.04 o
   1   9   5      313.57      309.52     10.72 o
   2   9   5      507.87      523.53     16.31 o
   3   9   5      320.82      325.57     14.12 o
   4   9   5      132.41      146.23      7.82 o
  -2  10   5       30.02       37.78      5.19 o
  -1  10   5       35.76       28.48      4.79 o
   0  10   5        2.97        4.02      3.32 o
   1  10   5       50.56       57.45      7.28 o
   2  10   5       43.11       47.23      5.89 o
  -9   0   6      233.79      225.44     13.87 o
  -8   0   6      268.25      284.16     14.97 o
  -7   0   6      299.58      314.29     14.32 o
  -6   0   6       12.69       12.82      3.36 o
  -5   0   6      527.23      524.32     16.53 o
  -4   0   6      289.01      278.47      9.86 o
  -3   0   6     9620.92     9594.28    216.96 o
  -2   0   6       94.90       79.78      2.92 o
  -1   0   6      226.77      222.89      6.88 o
   0   0   6     4257.61     4276.03     59.89 o
   1   0   6     5436.43     5502.24     77.24 o
   2   0   6     3219.24     3285.29     49.20 o
   3   0   6     4232.63     4377.31     73.38 o
   4   0   6      576.03      537.79     11.10 o
   5   0   6     1172.93     1168.17     24.78 o
   6   0   6     4157.88     4265.35     99.71 o
   7   0   6     1457.79     1550.45     40.53 o
   8   0   6      267.07      269.75     12.73 o
  -9   1   6       60.79       56.46      5.41 o
  -8   1   6       69.42       61.91      4.81 o
  -7   1   6        5.07        7.74      2.45 o
  -6   1   6        0.13        0.38      1.71 o
  -5   1   6      109.88      123.41      7.62 o
  -4   1   6      848.11      848.91     13.58 o
  -3   1   6       92.09      101.48      2.50 o
  -2   1   6      644.81      644.26      6.61 o
  -1   1   6      523.43      544.16      5.69 o
   0   1   6      169.40      217.43      5.83 o
   1   1   6      675.23      761.60      7.78 o
   2   1   6     2012.22     2212.88     22.29 o
   3   1   6      859.12      951.70     19.06 o
   4   1   6       95.60      108.04      2.41 o
   5   1   6       26.86       28.91      1.83 o
   6   1   6      386.74      411.02      8.25 o
   7   1   6      183.76      184.22      5.32 o
   8   1   6        1.51        2.85      1.99 o
  -9   2   6      344.75      333.26     12.93 o
  -8   2   6     1060.79     1059.93     29.21 o
  -7   2   6      523.62      530.29     14.67 o
  -6   2   6      382.22      374.46     10.15 o
  -5   2   6      282.85      270.57      5.32 o
  -4   2   6     6888.68     7024.16    152.03 o
  -3   2   6     5171.88     5411.38     60.07 o
  -2   2   6     3818.93     3968.14     61.68 o
  -1   2   6      948.30      958.77     10.02 o
   0   2   6     4864.77     4732.18     88.40 o
   1   2   6     1583.08     1462.20     16.80 o
   2   2   6      860.48      761.20     20.54 o
   3   2   6      767.37      731.56      8.71 o
   4   2   6     1050.13     1023.22     15.80 o
   5   2   6      464.15      494.75      8.37 o
   6   2   6      188.54      197.18      5.49 o
   7   2   6      209.38      217.07      5.99 o
   8   2   6       31.22       34.04      3.58 o
  -9   3   6       38.82       36.76      4.35 o
  -8   3   6        0.57        7.56      4.85 o
  -7   3   6        1.51        2.92      2.16 o
  -6   3   6      127.33      120.15      6.71 o
  -5   3   6       62.41       81.61      2.87 o
  -4   3   6      225.02      236.54      3.73 o
  -3   3   6      981.55     1031.04     17.05 o
  -2   3   6       10.57        9.21      0.90 o
  -1   3   6      810.50      861.03     11.58 o
   0   3   6       36.79       31.90      1.03 o
   1   3   6      421.44      463.08     11.84 o
   2   3   6       11.47       18.40      2.12 o
   3   3   6      357.66      350.68      5.03 o
   4   3   6     1134.38     1091.94     14.74 o
   5   3   6       21.43       19.54      1.70 o
   6   3   6       11.70       20.07      5.02 o
   7   3   6      188.37      194.96      7.70 o
   8   3   6        3.53        2.65      2.50 o
  -9   4   6       72.31       68.00      5.64 o
  -8   4   6       71.29       67.39      5.00 o
  -7   4   6      174.75      174.03      6.70 o
  -6   4   6      219.98      218.77      6.36 o
  -5   4   6      514.74      544.51     11.30 o
  -4   4   6       93.59       98.17      3.45 o
  -3   4   6      109.14      106.05      2.95 o
  -2   4   6     1464.81     1527.41     19.58 o
  -1   4   6     2991.15     2935.79     34.91 o
   0   4   6      209.30      180.32      3.55 o
   1   4   6     1067.55     1037.95     40.25 o
   2   4   6      946.65      917.43     26.24 o
   3   4   6      734.95      751.69     15.90 o
   4   4   6     1245.65     1205.98     25.48 o
   5   4   6     1563.71     1473.93     47.69 o
   6   4   6      911.67      896.21     29.04 o
   7   4   6      202.16      204.85      8.84 o
   8   4   6      239.12      249.62     12.22 o
  -8   5   6        5.93        7.44      2.91 o
  -7   5   6       12.80       18.87      3.18 o
  -6   5   6       68.21       71.05      4.30 o
  -5   5   6       10.53        8.63      1.93 o
  -4   5   6       73.39       76.64      2.68 o
  -3   5   6        0.01        0.14      1.17 o
  -2   5   6       11.45       14.56      1.31 o
  -1   5   6        4.21        2.45      1.28 o
   0   5   6       27.73       21.95      2.45 o
   1   5   6       19.78       24.85      2.96 o
   2   5   6       87.65       93.09      3.92 o
   3   5   6        1.87        6.46      1.98 o
   4   5   6       22.53       24.79      2.87 o
   5   5   6       11.82       29.60      7.82 o
   6   5   6        3.99       14.57      3.78 o
   7   5   6        0.21       -0.39      2.40 o
  -7   6   6      178.20      179.63      7.87 o
  -6   6   6      234.96      247.36      7.92 o
  -5   6   6      923.23      950.14     24.54 o
  -4   6   6      341.17      366.50      7.69 o
  -3   6   6      233.04      252.45      6.52 o
  -2   6   6      537.30      556.08      9.36 o
  -1   6   6     1200.16     1218.20     20.13 o
   0   6   6     1185.42     1142.44     18.06 o
   1   6   6      514.95      492.46     11.69 o
   2   6   6      235.77      247.00      9.57 o
   3   6   6       10.35       12.45      4.07 o
   4   6   6      394.71      417.41     12.06 o
   5   6   6      710.22      668.72     18.01 o
   6   6   6       36.13       38.90      4.53 o
   7   6   6       37.79       37.11      4.63 o
  -7   7   6       11.18       17.92      4.49 o
  -6   7   6        1.85        3.64      2.49 o
  -5   7   6        1.05        0.40      1.44 o
  -4   7   6       98.43       85.23      3.41 o
  -3   7   6       66.65       59.94      2.69 o
  -2   7   6        6.90        5.81      1.42 o
  -1   7   6       95.35      100.22      3.58 o
   0   7   6       23.56       24.49      2.68 o
   1   7   6      138.10      129.00      5.32 o
   2   7   6      317.06      317.16      9.73 o
   3   7   6      137.93      114.70      5.54 o
   4   7   6      287.82      260.71      9.51 o
   5   7   6       16.72       14.91      3.27 o
   6   7   6        1.46        1.74      2.65 o
  -6   8   6      205.82      203.32     11.40 o
  -5   8   6        2.93        1.31      2.17 o
  -4   8   6      149.94      163.73      6.46 o
  -3   8   6      178.83      181.07      6.20 o
  -2   8   6      476.14      466.84     10.88 o
  -1   8   6       82.41       85.92      6.02 o
   0   8   6        3.81        8.56      3.88 o
   1   8   6      277.23      281.28      9.72 o
   2   8   6      488.46      476.59     13.84 o
   3   8   6      307.15      299.70     10.19 o
   4   8   6       74.35       72.70      5.14 o
   5   8   6       62.48       64.11      5.38 o
  -4   9   6       16.17       11.18      4.67 o
  -3   9   6        6.37        9.68      3.49 o
  -2   9   6        1.01        0.63      2.06 o
  -1   9   6       26.13       30.16      3.48 o
   0   9   6      123.07      120.33     10.58 o
   1   9   6      360.76      347.95     11.96 o
   2   9   6       70.68       61.96      4.93 o
   3   9   6        1.71        5.24      2.95 o
   4   9   6        0.44        1.39      2.84 o
  -2  10   6       35.86       33.31      5.35 o
  -1  10   6       11.20       11.59      3.95 o
   0  10   6      263.86      260.34     13.08 o
   1  10   6      225.10      249.91     12.80 o
  -9   1   7      198.47      192.32      9.26 o
  -8   1   7      263.86      256.93      9.88 o
  -7   1   7       72.10       78.64      4.70 o
  -6   1   7      595.20      558.68     32.62 o
  -5   1   7      778.16      783.39     16.58 o
  -4   1   7     1222.25     1166.01     15.39 o
  -3   1   7      805.56      750.78     13.04 o
  -2   1   7     1437.74     1358.19     16.86 o
  -1   1   7      224.32      192.16      2.76 o
   0   1   7       85.93       54.32      1.42 o
   1   1   7     1449.26     1428.19     14.64 o
   2   1   7     3192.85     3184.84     44.66 o
   3   1   7     1686.58     1653.46     23.24 o
   4   1   7      524.84      503.83      8.70 o
   5   1   7        5.41        9.92      1.39 o
   6   1   7      400.93      438.38      9.77 o
   7   1   7      677.75      708.73     15.63 o
   8   1   7       67.23       66.07      4.61 o
  -9   2   7        0.08       -2.96      2.96 o
  -8   2   7      356.50      350.48     12.35 o
  -7   2   7        0.01       -0.28      1.83 o
  -6   2   7       44.99       49.32      5.52 o
  -5   2   7       11.74       21.33      2.03 o
  -4   2   7      166.05      164.94      5.03 o
  -3   2   7       35.51       40.96      1.59 o
  -2   2   7       83.44       91.01      2.50 o
  -1   2   7        8.28        9.76      0.77 o
   0   2   7      148.78      151.18      3.69 o
   1   2   7        0.05        2.35      1.00 o
   2   2   7       25.36       31.06      1.31 o
   3   2   7       48.28       55.14      1.80 o
   4   2   7       29.25       31.45      1.68 o
   5   2   7      345.75      343.79     10.93 o
   6   2   7      371.90      372.39      7.65 o
   7   2   7       27.94       30.65      3.39 o
   8   2   7        6.48        7.71      2.88 o
  -9   3   7        1.65        0.88      2.64 o
  -8   3   7       42.72       49.38      7.60 o
  -7   3   7      414.89      397.73     12.65 o
  -6   3   7      367.44      374.60     10.79 o
  -5   3   7     2704.24     2615.02     44.67 o
  -4   3   7      196.50      216.09     15.17 o
  -3   3   7      446.94      432.52      6.27 o
  -2   3   7     1224.82     1186.32     14.85 o
  -1   3   7     2298.53     2327.54     27.00 o
   0   3   7     3364.14     3397.77     36.94 o
   1   3   7     1069.58     1037.96     12.76 o
   2   3   7      765.22      740.53     10.55 o
   3   3   7     2594.33     2528.44     34.70 o
   4   3   7      287.81      312.11      6.10 o
   5   3   7      909.50      900.11     20.64 o
   6   3   7      373.45      382.82     11.50 o
   7   3   7       82.83       96.51      5.37 o
   8   3   7      319.93      321.58     11.85 o
  -8   4   7       10.41       16.50      3.65 o
  -7   4   7      151.66      147.49      6.73 o
  -6   4   7      251.53      238.74      6.77 o
  -5   4   7      204.07      204.53      5.65 o
  -4   4   7      827.68      825.98     12.36 o
  -3   4   7        1.30        1.63      1.49 o
  -2   4   7        0.18        1.43      1.73 o
  -1   4   7        6.55       11.69      1.58 o
   0   4   7      304.00      328.39      5.21 o
   1   4   7     1393.23     1472.99     43.51 o
   2   4   7        3.42        7.84      2.31 o
   3   4   7       43.28       56.30      3.34 o
   4   4   7      449.04      451.30     11.51 o
   5   4   7      411.89      383.76     10.99 o
   6   4   7       60.04       63.03      4.42 o
   7   4   7       33.06       36.96      4.91 o
  -8   5   7       47.02       49.95      4.67 o
  -7   5   7      217.21      220.87      8.80 o
  -6   5   7      921.23      947.41     21.56 o
  -5   5   7        6.22       11.61      1.95 o
  -4   5   7      885.80      934.80     15.47 o
  -3   5   7       47.31       43.45      2.07 o
  -2   5   7      295.97      290.78      5.35 o
  -1   5   7     2479.84     2420.31     36.19 o
   0   5   7      162.22      159.88      4.95 o
   1   5   7       34.80       42.88      2.55 o
   2   5   7      655.75      640.11     14.10 o
   3   5   7      189.08      169.61     11.46 o
   4   5   7     1969.71     1988.63     51.45 o
   5   5   7      388.01      391.37     18.26 o
   6   5   7        5.54       11.39      3.09 o
   7   5   7       75.86       87.65      5.82 o
  -7   6   7        1.65        0.03      2.16 o
  -6   6   7      242.66      221.22      7.96 o
  -5   6   7        1.38        1.74      1.75 o
  -4   6   7       10.03       16.95      1.79 o
  -3   6   7        3.53        2.18      1.25 o
  -2   6   7      211.70      199.55      4.47 o
  -1   6   7       45.51       47.01      5.11 o
   0   6   7      408.75      381.30      9.79 o
   1   6   7       81.53       80.95      4.08 o
   2   6   7      101.29      105.52      4.72 o
   3   6   7        3.86        3.78      1.89 o
   4   6   7      153.80      171.39      7.62 o
   5   6   7      153.12      146.74      6.88 o
   6   6   7       73.54       68.28      5.16 o
  -7   7   7      179.12      160.63      9.85 o
  -6   7   7      171.99      175.45      7.67 o
  -5   7   7      609.99      548.31     26.23 o
  -4   7   7      214.28      212.50      5.72 o
  -3   7   7      785.06      754.44     14.18 o
  -2   7   7      749.40      721.75     22.14 o
  -1   7   7      593.09      605.52     15.07 o
   0   7   7     1259.53     1240.46     28.53 o
   1   7   7      737.84      705.99     17.55 o
   2   7   7      393.64      389.16     11.03 o
   3   7   7      839.69      800.76     21.87 o
   4   7   7      434.84      424.85     13.68 o
   5   7   7      497.40      500.38     16.54 o
   6   7   7       58.59       56.16      9.62 o
  -5   8   7       23.41       23.13      3.37 o
  -4   8   7       29.93       31.65      2.73 o
  -3   8   7       13.60       14.99      2.64 o
  -2   8   7        5.02        9.78      2.64 o
  -1   8   7      116.84      112.02      7.47 o
   0   8   7      155.62      162.08      6.58 o
   1   8   7       14.54       18.01      3.51 o
   2   8   7        0.55        1.52      2.35 o
   3   8   7        0.35        4.81      2.81 o
   4   8   7        2.03        9.44      3.02 o
   5   8   7       16.59       11.50      4.27 o
  -4   9   7       80.22       70.98      7.96 o
  -3   9   7      201.22      198.54      9.85 o
  -2   9   7       80.10       83.85      7.06 o
  -1   9   7       22.58       26.35      3.96 o
   0   9   7      150.78      147.22     10.57 o
   1   9   7      519.98      517.68     16.58 o
   2   9   7      128.75      119.36      6.70 o
   3   9   7       90.57       91.27      6.17 o
  -1  10   7       24.38       29.81      5.02 o
   0  10   7       45.34       43.60      5.68 o
  -9   0   8       19.86       24.22      9.61 o
  -8   0   8      455.64      446.97     21.01 o
  -7   0   8      126.04      140.40      9.03 o
  -6   0   8     1187.60     1220.27     39.73 o
  -5   0   8      200.28      197.24      8.53 o
  -4   0   8      625.07      586.79     17.05 o
  -3   0   8      170.16      160.26      7.59 o
  -2   0   8     3310.01     3410.34     56.90 o
  -1   0   8      121.27       98.51      2.82 o
   0   0   8       42.15       39.47      1.86 o
   1   0   8     9511.60     9749.69    164.09 o
   2   0   8     2106.91     2166.22     85.85 o
   3   0   8      301.40      313.45      6.75 o
   4   0   8      253.16      267.40      6.81 o
   5   0   8     1911.51     1962.17     43.24 o
   6   0   8     1884.94     1875.30     50.29 o
   7   0   8     1265.11     1282.19     35.57 o
   8   0   8       11.73        9.70      6.41 o
  -9   1   8       36.15       28.91      4.30 o
  -8   1   8      122.89      132.88      6.94 o
  -7   1   8       26.62       28.42      3.09 o
  -6   1   8       15.29       17.71      2.63 o
  -5   1   8       18.43       23.19      2.51 o
  -4   1   8     1224.06     1222.44     17.17 o
  -3   1   8       30.55       32.87      2.74 o
  -2   1   8       55.73       61.52      1.61 o
  -1   1   8      352.74      408.97      5.38 o
   0   1   8      340.70      407.54      5.14 o
   1   1   8      766.21      898.60     10.32 o
   2   1   8      140.07      156.10      3.45 o
   3   1   8      107.32      119.23      3.21 o
   4   1   8      713.69      660.93     19.77 o
   5   1   8      448.47      436.77      8.01 o
   6   1   8       48.44       49.28      2.92 o
   7   1   8        1.31        1.95      2.39 o
   8   1   8       10.83        5.81      3.08 o
  -9   2   8      201.49      190.24      9.30 o
  -8   2   8      216.00      212.96      9.12 o
  -7   2   8      370.36      376.04     11.97 o
  -6   2   8        7.46        9.40      2.19 o
  -5   2   8      751.60      749.56     17.31 o
  -4   2   8      249.01      268.49      6.96 o
  -3   2   8     1373.51     1394.98     19.17 o
  -2   2   8     1476.90     1454.42     17.60 o
  -1   2   8     1683.69     1609.14     43.17 o
   0   2   8     1272.56     1290.02     15.43 o
   1   2   8     1092.51     1067.64     14.19 o
   2   2   8     2606.36     2718.22     41.84 o
   3   2   8      181.53      176.49      6.07 o
   4   2   8      820.12      837.17     19.01 o
   5   2   8      102.02       96.97      3.52 o
   6   2   8      631.79      636.96     13.86 o
   7   2   8      198.67      206.09     10.68 o
   8   2   8      162.47      162.32      7.92 o
  -9   3   8        5.78        8.18      3.33 o
  -8   3   8        6.30        4.25      2.72 o
  -7   3   8        1.16        3.95      2.43 o
  -6   3   8     1011.04      985.12     24.44 o
  -5   3   8      263.40      266.23      7.88 o
  -4   3   8      171.60      160.87      4.16 o
  -3   3   8       23.77       27.66      1.68 o
  -2   3   8      692.31      711.91      9.74 o
  -1   3   8       32.04       27.45      1.68 o
   0   3   8      152.90      140.81      8.46 o
   1   3   8       21.56       21.22      1.16 o
   2   3   8      156.50      153.30      4.91 o
   3   3   8        0.96        1.76      1.75 o
   4   3   8        5.14        6.46      2.52 o
   5   3   8       50.06       41.77      3.31 o
   6   3   8       14.46       18.26      2.88 o
   7   3   8        0.10        0.70      2.37 o
   8   3   8        0.04        0.64      2.57 o
  -8   4   8      307.43      316.66     12.20 o
  -7   4   8      395.30      378.99     12.41 o
  -6   4   8      470.69      472.22     13.38 o
  -5   4   8        4.86        9.67      1.92 o
  -4   4   8      368.74      363.70      6.60 o
  -3   4   8     1107.04     1160.51     17.32 o
  -2   4   8      677.08      671.09      9.89 o
  -1   4   8      952.60      931.30     12.12 o
   0   4   8     1016.86     1005.12     30.47 o
   1   4   8      418.69      399.12      9.19 o
   2   4   8      452.46      465.08     11.12 o
   3   4   8      985.78      986.42     21.68 o
   4   4   8      455.48      458.97     12.26 o
   5   4   8     1039.29     1006.16     24.78 o
   6   4   8      407.39      393.59     12.36 o
   7   4   8      128.73      128.78      6.88 o
  -8   5   8        0.72        1.67      2.72 o
  -7   5   8       27.08       35.13      3.94 o
  -6   5   8       13.01       14.22      2.99 o
  -5   5   8       25.33       27.24      2.30 o
  -4   5   8        9.13        9.76      2.08 o
  -3   5   8       23.92       26.94      2.01 o
  -2   5   8       84.94       92.86      2.78 o
  -1   5   8       31.40       34.82      1.80 o
   0   5   8       68.85       71.73      4.03 o
   1   5   8      705.37      680.58     15.17 o
   2   5   8      190.45      188.71      6.53 o
   3   5   8        1.48        4.53      2.18 o
   4   5   8      229.48      209.44      7.85 o
   5   5   8       48.15       43.43      3.96 o
   6   5   8        8.18       16.03      6.53 o
   7   5   8        1.88        1.73      2.80 o
  -7   6   8      117.65      123.16      6.93 o
  -6   6   8      285.39      271.12      9.93 o
  -5   6   8      266.31      269.36      8.58 o
  -4   6   8      954.09      955.06     17.34 o
  -3   6   8      305.21      314.55      6.75 o
  -2   6   8      164.44      175.96      4.26 o
  -1   6   8     1146.01     1087.60     23.60 o
   0   6   8     2580.81     2582.37     54.96 o
   1   6   8      585.58      569.34     14.35 o
   2   6   8       72.62       70.61      3.93 o
   3   6   8      640.68      650.26     16.86 o
   4   6   8      542.59      545.85     15.90 o
   5   6   8      278.66      274.04     16.25 o
   6   6   8       67.71       73.05      5.58 o
  -6   7   8       29.88       34.70      3.99 o
  -5   7   8       36.72       38.38      3.81 o
  -4   7   8       19.46       23.87      2.16 o
  -3   7   8       14.79       15.97      1.94 o
  -2   7   8       21.25       24.54      2.43 o
  -1   7   8       14.21       14.72      2.59 o
   0   7   8        0.01       -1.54      2.08 o
   1   7   8        2.24       -0.11      1.81 o
   2   7   8       18.90       26.49      3.20 o
   3   7   8        0.31        1.68      2.68 o
   4   7   8       33.75       47.20      5.55 o
   5   7   8       26.09       33.34      3.80 o
  -5   8   8      167.23      154.27      8.65 o
  -4   8   8       68.25       69.28      4.46 o
  -3   8   8      491.72      515.27     14.90 o
  -2   8   8      125.22      136.71      6.38 o
  -1   8   8       58.55       61.94      4.97 o
   0   8   8      140.40      143.12      6.49 o
   1   8   8      316.70      338.21     11.28 o
   2   8   8      359.06      346.53     11.99 o
   3   8   8       81.12       79.30      5.02 o
   4   8   8      282.74      256.71     11.03 o
  -4   9   8       98.67      104.96      9.77 o
  -3   9   8       22.24       11.23      4.34 o
  -2   9   8      192.60      179.92      7.88 o
  -1   9   8       36.07       33.59      3.98 o
   0   9   8       64.67       63.11      6.17 o
   1   9   8       49.27       57.95      6.19 o
   2   9   8        1.05        6.53      2.99 o
   3   9   8       19.03       19.22      3.95 o
  -9   1   9       65.95       74.07     10.08 o
  -8   1   9       61.20       59.55      4.88 o
  -7   1   9      393.10      378.93     12.23 o
  -6   1   9      509.06      536.12     14.48 o
  -5   1   9      911.71      906.91     20.30 o
  -4   1   9      923.58      914.47     14.09 o
  -3   1   9      731.40      712.69     12.51 o
  -2   1   9     3474.92     3632.31     46.43 o
  -1   1   9     1825.15     1875.82     23.61 o
   0   1   9       41.66       34.38      1.33 o
   1   1   9     2499.12     2588.22     30.66 o
   2   1   9     1356.80     1276.67     15.56 o
   3   1   9     1468.93     1341.73     39.34 o
   4   1   9      683.23      676.58     12.47 o
   5   1   9     1353.29     1312.06     32.56 o
   6   1   9      412.85      427.69     10.48 o
   7   1   9      287.86      300.97      8.63 o
   8   1   9      271.15      256.38     11.97 o
  -9   2   9       32.41       30.91      4.47 o
  -8   2   9        0.35        0.84      2.11 o
  -7   2   9        5.02        6.46      2.66 o
  -6   2   9        2.27        3.32      1.91 o
  -5   2   9       49.53       52.39      3.45 o
  -4   2   9      665.35      664.99     19.35 o
  -3   2   9       17.21       15.90      1.23 o
  -2   2   9      256.48      256.96      4.37 o
  -1   2   9       76.42       85.43      2.05 o
   0   2   9       50.94       55.43      1.45 o
   1   2   9      123.04      145.51      3.87 o
   2   2   9      513.14      549.83     13.34 o
   3   2   9       51.87       53.97      3.72 o
   4   2   9       42.95       40.59      2.33 o
   5   2   9        0.02       -0.18      1.48 o
   6   2   9      140.61      131.85      5.80 o
   7   2   9        1.13        3.01      2.38 o
  -8   3   9       65.91       71.11      5.47 o
  -7   3   9       70.10       70.66      4.91 o
  -6   3   9      878.03      871.19     22.62 o
  -5   3   9      947.95      967.93     27.30 o
  -4   3   9      693.03      710.07     13.14 o
  -3   3   9     1838.16     1880.05     25.99 o
  -2   3   9      640.56      638.71      9.71 o
  -1   3   9     1715.88     1723.49     21.99 o
   0   3   9     3019.04     3090.20     45.64 o
   1   3   9       49.43       47.01      2.52 o
   2   3   9     3126.49     3089.27     48.52 o
   3   3   9       93.29       86.08      3.88 o
   4   3   9     1878.29     1844.77     40.47 o
   5   3   9      268.42      263.72      8.60 o
   6   3   9      268.59      252.30      8.95 o
   7   3   9      133.98      138.34      8.97 o
  -8   4   9       25.74       33.10      4.28 o
  -7   4   9       92.67       75.02      5.14 o
  -6   4   9       87.01       83.54      4.98 o
  -5   4   9      136.35      138.81      5.05 o
  -4   4   9        7.53       11.08      1.99 o
  -3   4   9       36.89       40.84      2.08 o
  -2   4   9      336.04      336.82      5.77 o
  -1   4   9      527.59      524.36      7.60 o
   0   4   9       35.80       47.66      3.68 o
   1   4   9        0.09        2.09      1.49 o
   2   4   9      173.04      159.91      5.60 o
   3   4   9       80.20       81.58      4.18 o
   4   4   9      683.03      660.00     16.97 o
   5   4   9       39.38       45.98      3.90 o
   6   4   9        8.60        9.44      2.84 o
   7   4   9       23.26       28.01      3.92 o
  -8   5   9      147.27      152.45      8.53 o
  -7   5   9       52.89       59.78      5.05 o
  -6   5   9       15.50       20.23      3.12 o
  -5   5   9      160.42      168.48      5.52 o
  -4   5   9      483.21      502.97     10.08 o
  -3   5   9      177.67      185.09      4.42 o
  -2   5   9      499.33      486.91      8.41 o
  -1   5   9      287.77      262.67      9.62 o
   0   5   9      159.64      167.58      5.27 o
   1   5   9      573.13      575.93     13.84 o
   2   5   9      362.04      359.44     17.30 o
   3   5   9     3188.69     3184.94     90.07 o
   4   5   9      371.09      363.77     11.55 o
   5   5   9      357.43      359.87     12.15 o
   6   5   9       60.15       70.47      5.31 o
  -7   6   9       12.09        7.56      3.01 o
  -6   6   9      104.51       98.69      5.67 o
  -5   6   9       38.89       33.24      3.13 o
  -4   6   9       40.67       40.02      2.34 o
  -3   6   9       50.16       53.19      4.17 o
  -2   6   9       45.04       45.29      2.19 o
  -1   6   9      166.76      165.48      5.96 o
   0   6   9        1.07        5.63      2.17 o
   1   6   9       70.88       71.08      4.67 o
   2   6   9        0.95        2.79      1.92 o
   3   6   9       30.81       23.65      3.35 o
   4   6   9      224.71      194.55      8.03 o
   5   6   9        0.85        5.77      2.76 o
   6   6   9        3.55       16.59      6.77 o
  -6   7   9      118.84      101.56      6.31 o
  -5   7   9      327.80      347.86     12.33 o
  -4   7   9      256.98      252.65      7.48 o
  -3   7   9      337.48      339.57     10.18 o
  -2   7   9      131.29      123.58      5.44 o
  -1   7   9      659.73      637.63     16.94 o
   0   7   9     1151.77     1120.22     27.43 o
   1   7   9       13.60       18.67      2.90 o
   2   7   9      505.10      491.20     14.66 o
   3   7   9       72.18       76.32      4.99 o
   4   7   9      555.01      564.80     18.01 o
   5   7   9       20.47       29.91      4.87 o
  -5   8   9       32.71       35.13      6.16 o
  -4   8   9       56.06       63.50     10.69 o
  -3   8   9       45.85       43.81      4.00 o
  -2   8   9       10.26        8.62      2.61 o
  -1   8   9        0.41        3.40      2.40 o
   0   8   9        8.05        2.28      2.37 o
   1   8   9        0.04        3.39      2.46 o
   2   8   9       87.77       91.73      5.73 o
   3   8   9        3.00       -1.57      2.59 o
   4   8   9       69.25       79.41      6.13 o
  -3   9   9        3.97        9.21      4.69 o
  -2   9   9        7.68       13.75      4.40 o
  -1   9   9      103.84      108.43      6.45 o
   0   9   9      101.29       91.71      6.02 o
   1   9   9      146.23      135.76      7.46 o
   2   9   9       47.87       48.19      4.89 o
  -9   0  10        4.91        7.05      4.69 o
  -8   0  10      138.79      119.38     11.98 o
  -7   0  10     1327.60     1322.34     49.84 o
  -6   0  10     1546.12     1534.66     52.14 o
  -5   0  10       56.33       58.43      4.98 o
  -4   0  10      502.23      455.17     15.22 o
  -3   0  10      880.68      879.30     24.07 o
  -2   0  10       15.80        9.19      1.73 o
  -1   0  10      150.65      114.58      3.56 o
   0   0  10      687.43      677.57     13.22 o
   1   0  10     1103.68     1097.41     20.78 o
   2   0  10      625.72      625.91     12.50 o
   3   0  10        7.06        9.52      2.03 o
   4   0  10       92.28       80.88      3.67 o
   5   0  10      852.27      811.33     19.99 o
   6   0  10      138.22      139.47      8.12 o
   7   0  10      146.00      142.95      9.41 o
  -9   1  10       54.26       55.82      5.49 o
  -8   1  10       83.13       74.36      5.48 o
  -7   1  10       27.26       23.17      3.39 o
  -6   1  10        6.92        8.97      3.13 o
  -5   1  10      160.62      164.44      5.97 o
  -4   1  10       33.01       28.22      2.30 o
  -3   1  10      481.94      479.54      8.46 o
  -2   1  10        7.12        7.19      1.01 o
  -1   1  10      702.72      796.66     11.24 o
   0   1  10        2.71        3.40      1.22 o
   1   1  10        3.88        7.19      1.17 o
   2   1  10      267.46      272.19      4.74 o
   3   1  10       66.45       71.08      2.11 o
   4   1  10      786.97      730.21     13.76 o
   5   1  10       92.85      101.41      3.76 o
   6   1  10       70.22       69.06      3.73 o
   7   1  10        5.52        5.07      3.34 o
  -8   2  10       28.82       28.67      4.05 o
  -7   2  10      268.66      272.88     10.16 o
  -6   2  10      153.59      146.11      6.35 o
  -5   2  10      144.30      149.39      6.81 o
  -4   2  10      288.08      266.74      7.44 o
  -3   2  10      771.15      749.06     10.77 o
  -2   2  10     1285.36     1316.05     25.22 o
  -1   2  10     1106.31     1119.87     15.38 o
   0   2  10     1283.67     1315.91     16.79 o
   1   2  10     1413.84     1452.60     22.75 o
   2   2  10     2143.16     2087.47     32.76 o
   3   2  10     1131.67     1164.41     37.09 o
   4   2  10      899.70      866.77     16.17 o
   5   2  10      103.17      113.21      4.71 o
   6   2  10      470.34      467.50     13.65 o
   7   2  10      285.01      287.60     10.58 o
  -8   3  10       35.90       40.79      4.61 o
  -7   3  10       15.94       18.37      4.98 o
  -6   3  10       39.75       41.84      3.72 o
  -5   3  10       70.34       69.99      4.18 o
  -4   3  10       43.55       40.27      3.00 o
  -3   3  10      160.25      157.39      3.44 o
  -2   3  10       24.10       26.14      1.93 o
  -1   3  10       15.19       14.52      1.61 o
   0   3  10       72.71       68.15      2.85 o
   1   3  10      493.16      499.42      8.63 o
   2   3  10       64.17       62.98      2.36 o
   3   3  10        2.64        3.34      1.85 o
   4   3  10       20.20       20.00      2.71 o
   5   3  10       68.97       71.87      4.57 o
   6   3  10      189.32      194.12      8.05 o
   7   3  10       10.40       15.16      3.27 o
  -8   4  10      441.07      412.23     15.51 o
  -7   4  10      279.31      262.22     10.79 o
  -6   4  10      179.36      180.20      7.52 o
  -5   4  10      228.92      231.29      7.39 o
  -4   4  10      595.22      604.18     12.19 o
  -3   4  10      924.14      919.04     14.85 o
  -2   4  10      419.62      435.70      7.51 o
  -1   4  10       11.08       12.49      2.09 o
   0   4  10      238.58      239.01      6.83 o
   1   4  10     1125.61     1133.51     24.52 o
   2   4  10      278.57      265.28      7.69 o
   3   4  10      289.95      320.85      9.58 o
   4   4  10      166.77      180.52     10.32 o
   5   4  10      212.36      220.48      8.35 o
   6   4  10       85.67       92.63      5.90 o
   7   4  10      146.14      149.62     11.45 o
  -7   5  10       68.15       58.77      5.02 o
  -6   5  10      218.16      209.48      8.39 o
  -5   5  10        0.02        2.71      2.06 o
  -4   5  10       73.55       70.51      3.38 o
  -3   5  10       25.30       23.97      1.79 o
  -2   5  10      615.01      603.82     10.24 o
  -1   5  10      115.41      115.94      4.66 o
   0   5  10       10.39       11.49      2.19 o
   1   5  10        6.21        6.57      2.14 o
   2   5  10       32.80       38.33      6.58 o
   3   5  10       85.53       77.10      4.80 o
   4   5  10       59.46       53.49      4.35 o
   5   5  10        5.26       13.85      3.43 o
   6   5  10        1.01        1.09      2.60 o
  -7   6  10        2.48        0.91      2.89 o
  -6   6  10      104.44       94.18      6.13 o
  -5   6  10      773.40      753.37     18.37 o
  -4   6  10      282.22      283.06      7.79 o
  -3   6  10      188.39      193.76      4.90 o
  -2   6  10      265.99      245.86      6.53 o
  -1   6  10      725.18      729.57     18.02 o
   0   6  10      943.07      935.89     22.56 o
   1   6  10      644.85      620.21     16.02 o
   2   6  10      693.67      689.09     18.58 o
   3   6  10      585.90      549.63     16.32 o
   4   6  10      226.67      205.41     17.54 o
   5   6  10      129.26      134.39      7.28 o
  -6   7  10       56.69       59.59      6.32 o
  -5   7  10       25.23       29.45      3.11 o
  -4   7  10       45.44       39.78      3.82 o
  -3   7  10       18.74       28.05      3.23 o
  -2   7  10       12.61       15.28      2.68 o
  -1   7  10       70.23       74.15      4.70 o
   0   7  10        2.12        3.16      2.23 o
   1   7  10       23.10       29.36      3.55 o
   2   7  10       29.61       37.00      3.88 o
   3   7  10       30.92       36.37      4.15 o
   4   7  10       44.48       30.29      4.15 o
  -4   8  10      257.47      246.36     11.56 o
  -3   8  10      108.40      110.84      6.65 o
  -2   8  10      311.00      316.78     15.16 o
  -1   8  10      206.11      182.91      8.17 o
   0   8  10      151.04      151.49      7.29 o
   1   8  10      199.97      189.13      8.19 o
   2   8  10      229.74      203.62     13.16 o
   3   8  10      175.12      177.82      8.86 o
  -2   9  10      108.36      100.50      6.23 o
  -1   9  10      141.88      149.78      7.85 o
   0   9  10        0.37        2.46      2.73 o
   1   9  10       26.37       34.82      4.33 o
  -8   1  11      105.65      107.72      6.78 o
  -7   1  11      228.12      224.53      9.18 o
  -6   1  11      409.26      410.81     12.49 o
  -5   1  11       75.05       75.50      4.19 o
  -4   1  11      162.32      163.26      5.91 o
  -3   1  11      873.31      901.34     17.73 o
  -2   1  11      802.18      834.77     12.81 o
  -1   1  11     1778.59     1888.70     26.94 o
   0   1  11     2428.15     2567.33     35.63 o
   1   1  11        6.26        9.40      1.39 o
   2   1  11      234.61      232.08      5.24 o
   3   1  11     1194.06     1195.31     28.85 o
   4   1  11     1029.51     1021.68     19.43 o
   5   1  11      434.91      418.84      9.69 o
   6   1  11      215.57      218.97      7.00 o
   7   1  11      194.67      173.97      9.53 o
  -8   2  11        6.72       17.09      6.09 o
  -7   2  11       40.09       45.40      6.73 o
  -6   2  11        0.44        7.93      4.42 o
  -5   2  11       32.03       33.76      3.11 o
  -4   2  11       48.43       53.35      2.63 o
  -3   2  11       75.43       79.04      2.67 o
  -2   2  11      141.14      138.36      3.33 o
  -1   2  11     1227.89     1277.42     19.98 o
   0   2  11      342.60      363.46      5.82 o
   1   2  11       85.31       78.57      2.92 o
   2   2  11       60.16       69.46      2.60 o
   3   2  11      357.03      373.66      7.97 o
   4   2  11        5.94        5.60      1.53 o
   5   2  11       17.61       21.94      5.78 o
   6   2  11       93.56      101.12      5.83 o
   7   2  11      117.70      122.48      8.16 o
  -8   3  11        9.55       17.63      4.47 o
  -7   3  11      105.38      116.61      6.50 o
  -6   3  11       78.74       85.63      5.03 o
  -5   3  11      381.38      409.91     11.89 o
  -4   3  11      722.44      723.83     14.52 o
  -3   3  11      127.04      120.73      3.27 o
  -2   3  11      335.40      328.78      6.03 o
  -1   3  11     1269.74     1293.67     18.73 o
   0   3  11      264.64      254.64      5.46 o
   1   3  11     1953.33     1944.27     32.24 o
   2   3  11       60.85       72.80      2.70 o
   3   3  11      368.25      362.71     10.05 o
   4   3  11      446.91      452.85     12.83 o
   5   3  11      264.30      242.86      8.67 o
   6   3  11      266.16      275.90     10.42 o
  -7   4  11      243.32      207.81      9.58 o
  -6   4  11        5.58        8.70      2.66 o
  -5   4  11      208.90      212.62      7.71 o
  -4   4  11        4.17        5.62      1.73 o
  -3   4  11      157.65      145.00      6.25 o
  -2   4  11      546.16      543.65      9.68 o
  -1   4  11      273.17      281.89      6.62 o
   0   4  11      577.66      606.48     14.44 o
   1   4  11      346.37      320.86      9.08 o
   2   4  11       31.46       36.41      3.84 o
   3   4  11       33.20       28.33      3.08 o
   4   4  11       68.51       60.94      4.34 o
   5   4  11       71.55       69.55      6.86 o
   6   4  11       63.87       61.17      5.14 o
  -7   5  11        3.27        2.34      2.75 o
  -6   5  11       36.27       39.75      4.14 o
  -5   5  11      607.35      591.62     14.46 o
  -4   5  11      390.45      396.16     12.58 o
  -3   5  11      556.42      551.02     10.45 o
  -2   5  11      850.32      819.64     15.98 o
  -1   5  11      149.06      150.13      6.12 o
   0   5  11      947.23      916.73     21.16 o
   1   5  11      244.68      269.14     11.80 o
   2   5  11     1008.36     1052.82     30.29 o
   3   5  11      170.67      171.97      7.24 o
   4   5  11      418.37      412.69     13.50 o
   5   5  11      486.99      495.96     16.40 o
   6   5  11      128.67      132.30      7.71 o
  -6   6  11       59.02       62.22      6.22 o
  -5   6  11       63.08       62.68      4.77 o
  -4   6  11       52.00       49.09      4.77 o
  -3   6  11       13.28       19.85      2.31 o
  -2   6  11      191.35      171.13      7.67 o
  -1   6  11       58.67       57.64      3.93 o
   0   6  11       25.17       25.48      3.25 o
   1   6  11      105.01       98.72      5.50 o
   2   6  11        3.90        2.63      2.33 o
   3   6  11       57.79       66.31      6.33 o
   4   6  11       32.12       37.07      4.11 o
   5   6  11       44.17       41.00      4.71 o
  -5   7  11      151.98      146.83     14.03 o
  -4   7  11      165.89      182.19      9.28 o
  -3   7  11       69.53       64.57      4.32 o
  -2   7  11      228.39      224.78      8.25 o
  -1   7  11      609.67      607.88     17.52 o
   0   7  11       80.15       86.04      5.13 o
   1   7  11      588.67      557.24     16.96 o
   2   7  11      158.52      174.54      7.58 o
   3   7  11       95.54      100.42      6.45 o
   4   7  11      212.89      227.96     10.09 o
  -4   8  11        4.70        4.35      4.61 o
  -3   8  11       25.73       20.05      4.15 o
  -2   8  11       64.48       61.40      4.81 o
  -1   8  11       38.13       33.43      3.87 o
   0   8  11       38.69       35.90      4.04 o
   1   8  11       72.54       75.46     11.39 o
   2   8  11       16.83       34.48      5.89 o
  -8   0  12       73.34       66.36      7.97 o
  -7   0  12      642.42      632.46     28.20 o
  -6   0  12      701.88      722.86     28.46 o
  -5   0  12      359.63      363.87     15.23 o
  -4   0  12      604.81      632.09     36.58 o
  -3   0  12      509.95      517.73     12.25 o
  -2   0  12      625.07      637.25     15.06 o
  -1   0  12      558.88      545.23     12.93 o
   0   0  12      882.28      875.71     19.02 o
   1   0  12       94.21       90.91      3.81 o
   2   0  12      356.24      370.44      9.06 o
   3   0  12      625.27      614.22     14.21 o
   4   0  12      973.65      901.06     21.49 o
   5   0  12        9.75       14.61      3.53 o
   6   0  12      219.47      228.97     12.78 o
   7   0  12      607.83      592.79     41.29 o
  -8   1  12        5.29        0.79      2.73 o
  -7   1  12        7.48        7.72      4.36 o
  -6   1  12       20.75       25.14      3.54 o
  -5   1  12       16.26       17.05      2.68 o
  -4   1  12       13.03       19.34      3.03 o
  -3   1  12      217.14      215.52      5.75 o
  -2   1  12       96.83       92.53      2.90 o
  -1   1  12      161.94      153.51      3.80 o
   0   1  12      387.44      408.89      7.80 o
   1   1  12       10.71       16.66      2.29 o
   2   1  12     1081.46     1031.51     18.34 o
   3   1  12      420.72      387.39      8.30 o
   4   1  12       65.17       56.35      2.95 o
   5   1  12        1.42        3.35      1.72 o
   6   1  12        0.85        0.09      2.48 o
  -8   2  12      145.20      136.94      7.99 o
  -7   2  12      102.02       95.29      6.04 o
  -6   2  12      379.36      392.58     12.59 o
  -5   2  12      418.79      423.06     12.38 o
  -4   2  12      179.64      185.98      5.56 o
  -3   2  12     1353.74     1398.38     21.88 o
  -2   2  12     1389.94     1479.04     23.12 o
  -1   2  12     1239.87     1283.97     22.94 o
   0   2  12      547.41      554.84      8.88 o
   1   2  12      754.10      778.71     14.45 o
   2   2  12     1591.02     1554.88     27.41 o
   3   2  12     3106.31     2986.65    101.56 o
   4   2  12      382.72      384.38     11.23 o
   5   2  12      305.82      294.93     10.77 o
   6   2  12      480.26      494.15     18.67 o
  -8   3  12       21.73       17.11      3.82 o
  -7   3  12       41.13       44.38      9.21 o
  -6   3  12        0.08        1.49      2.38 o
  -5   3  12       15.17       19.44      2.89 o
  -4   3  12       38.17       39.59      2.51 o
  -3   3  12       99.32       98.83      3.32 o
  -2   3  12       29.38       26.87      1.83 o
  -1   3  12       22.81       27.05      2.25 o
   0   3  12       38.51       40.64      3.46 o
   1   3  12      238.14      226.68      8.74 o
   2   3  12      490.13      450.15     11.49 o
   3   3  12       29.03       29.56      3.53 o
   4   3  12        6.73        7.54      2.60 o
   5   3  12        3.85        6.55      2.71 o
   6   3  12        0.21        1.45      2.66 o
  -7   4  12      213.69      220.23     10.33 o
  -6   4  12       33.51       39.71      3.89 o
  -5   4  12      242.65      243.49      8.63 o
  -4   4  12     1177.08     1180.63     24.61 o
  -3   4  12      425.11      410.54      8.11 o
  -2   4  12      184.82      192.60      5.13 o
  -1   4  12       12.07       15.97      1.90 o
   0   4  12      242.73      239.36      7.60 o
   1   4  12      723.61      690.50     17.19 o
   2   4  12      544.47      545.83     14.76 o
   3   4  12       30.60       37.27      3.51 o
   4   4  12      125.47      136.43      6.51 o
   5   4  12      262.99      272.47     10.88 o
   6   4  12       86.41       86.42      6.14 o
  -7   5  12      114.98      104.57      6.94 o
  -6   5  12       18.45       22.79      4.26 o
  -5   5  12        8.35        7.72      4.48 o
  -4   5  12        3.03       12.69      2.00 o
  -3   5  12       49.70       45.43      3.83 o
  -2   5  12       49.48       49.50      2.91 o
  -1   5  12       23.94       33.65      4.27 o
   0   5  12       31.63       35.69      3.44 o
   1   5  12       91.98       92.57      5.04 o
   2   5  12        9.54        7.90      2.30 o
   3   5  12        0.63        2.45      2.07 o
   4   5  12        7.43       12.03      3.21 o
   5   5  12        6.42       11.87      4.26 o
  -6   6  12       71.00       71.16      7.03 o
  -5   6  12      136.53      134.76      8.53 o
  -4   6  12      210.38      199.68      7.28 o
  -3   6  12      153.22      157.89      6.42 o
  -2   6  12       90.29       86.42      4.64 o
  -1   6  12      207.55      223.75      8.63 o
   0   6  12       82.57       78.30      5.30 o
   1   6  12      842.40      851.33     22.68 o
   2   6  12      796.22      762.61     21.48 o
   3   6  12       10.12       11.04      3.16 o
   4   6  12      140.14      138.44      7.82 o
  -5   7  12        0.03        5.80      4.69 o
  -4   7  12       21.59       29.85      4.77 o
  -3   7  12       25.62       28.56      4.24 o
  -2   7  12       42.83       45.90      4.61 o
  -1   7  12        1.17        4.11      2.43 o
   0   7  12       24.91       24.71      3.48 o
   1   7  12      222.26      217.38      9.08 o
   2   7  12      150.06      154.93      7.82 o
   3   7  12       45.78       49.22      6.10 o
  -3   8  12      292.92      297.94     15.68 o
  -2   8  12      232.17      232.34      9.63 o
  -1   8  12       30.97       33.76      3.97 o
   0   8  12      177.39      169.60      8.38 o
   1   8  12       59.04       49.33      4.84 o
  -8   1  13      148.42      143.37      8.43 o
  -7   1  13      117.44      117.31      6.74 o
  -6   1  13      254.53      256.04      9.80 o
  -5   1  13      404.47      420.48     12.62 o
  -4   1  13       38.75       37.54      3.22 o
  -3   1  13       75.06       79.80      2.77 o
  -2   1  13     1210.76     1228.27     20.50 o
  -1   1  13     1145.68     1174.67     19.08 o
   0   1  13      371.31      371.55      6.98 o
   1   1  13       78.54       79.93      3.20 o
   2   1  13      263.30      262.18      6.39 o
   3   1  13      474.34      457.63      9.80 o
   4   1  13      522.95      540.43     12.20 o
   5   1  13       49.42       49.94      4.71 o
   6   1  13       48.97       61.47      6.43 o
  -7   2  13       58.91       56.62      6.71 o
  -6   2  13        3.87        2.73      2.44 o
  -5   2  13        0.58        5.18      4.18 o
  -4   2  13        8.33        7.48      2.29 o
  -3   2  13        0.19        1.10      1.16 o
  -2   2  13        9.60        9.73      1.48 o
  -1   2  13      254.60      247.54      5.62 o
   0   2  13        0.96       -0.91      1.59 o
   1   2  13        8.21        3.16      1.40 o
   2   2  13       21.72       26.40      2.13 o
   3   2  13       26.36       27.40      3.88 o
   4   2  13        0.70        1.44      2.56 o
   5   2  13       68.01       71.92      5.23 o
   6   2  13        4.97        3.99      4.37 o
  -7   3  13       12.31       21.41      4.07 o
  -6   3  13      131.36      127.32      6.75 o
  -5   3  13      361.49      348.95     11.32 o
  -4   3  13      193.87      186.03      5.71 o
  -3   3  13       40.15       38.53      3.10 o
  -2   3  13       36.93       41.46      2.14 o
  -1   3  13      454.24      453.70      9.85 o
   0   3  13      882.12      871.03     20.71 o
   1   3  13     1021.32     1046.30     19.89 o
   2   3  13      194.29      205.07      7.24 o
   3   3  13      296.58      318.31     10.06 o
   4   3  13       43.32       45.66      3.90 o
   5   3  13      441.63      427.01     13.97 o
   6   3  13      447.65      488.34     21.66 o
  -7   4  13       63.18       66.30      5.62 o
  -6   4  13       74.00       71.43      5.08 o
  -5   4  13        0.30       -0.59      2.14 o
  -4   4  13      221.40      210.88      6.66 o
  -3   4  13        3.20        5.88      1.57 o
  -2   4  13       74.55       67.17      3.21 o
  -1   4  13        0.10        3.85      1.64 o
   0   4  13        0.36        0.76      5.63 o
   1   4  13       38.93       33.28      3.34 o
   2   4  13       29.91       32.21      3.48 o
   3   4  13        7.82       13.53      2.85 o
   4   4  13       34.12       34.61      4.15 o
   5   4  13       35.88       44.52      4.56 o
  -6   5  13      121.07      118.11      9.31 o
  -5   5  13      132.73      139.26      6.78 o
  -4   5  13      855.80      840.72     22.51 o
  -3   5  13      459.58      464.85     11.16 o
  -2   5  13       63.27       63.43      3.51 o
  -1   5  13      349.51      360.71     10.89 o
   0   5  13      756.13      813.06     21.73 o
   1   5  13      349.14      339.54     13.27 o
   2   5  13      462.73      472.18     14.63 o
   3   5  13        4.27        0.26      2.04 o
   4   5  13      204.08      206.51      9.26 o
  -5   6  13        2.27        5.72      5.38 o
  -4   6  13       16.96       12.31      4.70 o
  -3   6  13      187.17      165.86      8.63 o
  -2   6  13        9.10        3.98      2.64 o
  -1   6  13        0.59        2.12      2.22 o
   0   6  13       36.11       42.34      4.10 o
   1   6  13       19.70       23.55      3.50 o
   2   6  13        7.08        5.98      2.84 o
   3   6  13        0.25        3.78      2.87 o
   4   6  13       25.39       31.61      4.51 o
  -4   7  13       91.27       92.63     10.73 o
  -3   7  13      183.49      181.95     13.19 o
  -2   7  13       66.41       60.42      4.79 o
  -1   7  13       88.45       84.58      5.44 o
   0   7  13      352.82      315.97     11.76 o
   1   7  13      559.35      551.42     18.44 o
   2   7  13       72.30       73.69      5.61 o
  -1   8  13        0.27        2.53      2.69 o
   0   8  13        0.97        3.07      3.26 o
  -7   0  14       89.54       99.04     20.06 o
  -6   0  14       66.54       85.46     18.38 o
  -5   0  14      659.42      651.97     26.08 o
  -4   0  14      375.32      378.36     17.24 o
  -3   0  14       35.88       38.60      4.26 o
  -2   0  14     3245.19     3365.38     80.38 o
  -1   0  14       95.05       91.77      6.19 o
   0   0  14      591.16      580.47     14.76 o
   1   0  14       98.24       98.81      4.46 o
   2   0  14      696.87      705.84     23.66 o
   3   0  14      478.09      455.07     17.71 o
   4   0  14      598.03      642.01     23.90 o
   5   0  14       44.19       42.44      5.18 o
   6   0  14      273.10      274.35     24.21 o
  -7   1  14       39.30       44.52      4.73 o
  -6   1  14       16.74       14.65      3.23 o
  -5   1  14       11.58        9.52      2.74 o
  -4   1  14      111.93      106.46      6.15 o
  -3   1  14       71.90       82.05      3.06 o
  -2   1  14        0.31       -0.61      1.27 o
  -1   1  14      499.39      487.65     17.37 o
   0   1  14      294.45      282.99      6.01 o
   1   1  14      496.88      475.94     10.29 o
   2   1  14        0.74       -0.58      1.48 o
   3   1  14       53.13       45.36      4.33 o
   4   1  14       15.56       17.02      2.64 o
   5   1  14       38.36       39.95      6.49 o
  -7   2  14       64.85       66.90      7.39 o
  -6   2  14      221.22      231.68      9.75 o
  -5   2  14       12.13       18.06      3.05 o
  -4   2  14        5.49        9.49      2.20 o
  -3   2  14      802.74      790.07     14.70 o
  -2   2  14      443.67      451.11      8.75 o
  -1   2  14      904.97      893.59     16.99 o
   0   2  14      141.19      130.48      4.38 o
   1   2  14      467.74      485.87     11.03 o
   2   2  14      654.54      634.21     16.81 o
   3   2  14      513.09      501.80     13.81 o
   4   2  14      193.18      185.61      7.34 o
   5   2  14      468.25      451.91     21.05 o
  -7   3  14        4.60        3.97      3.05 o
  -6   3  14       14.39       20.04      4.54 o
  -5   3  14        3.20        2.78      2.39 o
  -4   3  14       79.71       73.05      4.32 o
  -3   3  14      371.78      373.53      8.29 o
  -2   3  14        2.19        3.89      1.51 o
  -1   3  14        0.00        0.99      1.50 o
   0   3  14      121.77      133.61      4.69 o
   1   3  14     1293.41     1216.73     24.37 o
   2   3  14       29.16       30.17      3.24 o
   3   3  14        6.22       16.58      2.68 o
   4   3  14      134.01      128.30      6.44 o
   5   3  14       19.91       22.88      4.48 o
  -6   4  14       91.75       88.49      5.85 o
  -5   4  14      161.91      163.04      7.27 o
  -4   4  14      527.80      489.77     14.48 o
  -3   4  14      556.68      567.92     15.23 o
  -2   4  14      231.00      231.50     10.25 o
  -1   4  14      277.30      291.88      8.33 o
   0   4  14      926.07      931.26     23.96 o
   1   4  14      166.58      180.31      7.32 o
   2   4  14      237.65      238.77      8.96 o
   3   4  14      193.42      200.40      8.21 o
   4   4  14      214.20      208.38      9.17 o
  -6   5  14        0.09        1.09      3.60 o
  -5   5  14        6.70        8.26      3.40 o
  -4   5  14        0.24        2.09      3.77 o
  -3   5  14        3.84        6.81      2.38 o
  -2   5  14        4.37        4.78      2.22 o
  -1   5  14        0.05       -2.14      2.14 o
   0   5  14       11.85       18.54      3.21 o
   1   5  14        4.53       10.50      2.89 o
   2   5  14       13.18       15.90      3.22 o
   3   5  14        0.13        4.90      5.25 o
   4   5  14        3.93        4.25      2.94 o
  -5   6  14       32.46       39.66      6.97 o
  -4   6  14      185.52      184.64     12.32 o
  -3   6  14      147.29      140.35     10.18 o
  -2   6  14      159.72      167.79     10.44 o
  -1   6  14       11.17       14.91      5.87 o
   0   6  14      534.81      555.37     17.44 o
   1   6  14      412.23      426.61     14.87 o
   2   6  14      190.08      190.45      9.62 o
   3   6  14      197.79      199.44      9.77 o
  -3   7  14        9.30        6.09      3.58 o
  -2   7  14       39.05       38.40      7.10 o
  -1   7  14       12.46        7.04      2.98 o
   0   7  14      158.02      151.68      8.14 o
   1   7  14       43.95       50.46      5.07 o
  -7   1  15      131.58      122.48      7.64 o
  -6   1  15      191.55      216.03      9.68 o
  -5   1  15      299.79      309.32     11.13 o
  -4   1  15      494.63      519.30     15.06 o
  -3   1  15      239.34      237.86      5.83 o
  -2   1  15      449.63      465.78      9.65 o
  -1   1  15      408.39      406.77      8.31 o
   0   1  15      362.31      369.80      9.53 o
   1   1  15      536.13      534.50     13.28 o
   2   1  15      579.90      543.56     12.33 o
   3   1  15      323.41      327.43      9.94 o
   4   1  15      474.26      480.41     17.59 o
   5   1  15      272.93      253.23     11.74 o
  -7   2  15       32.67       38.95      5.07 o
  -6   2  15       33.94       35.39      4.39 o
  -5   2  15       98.60       91.32      5.64 o
  -4   2  15      115.31      129.07      7.29 o
  -3   2  15        1.01        1.05      1.68 o
  -2   2  15       30.91       28.71      2.20 o
  -1   2  15      235.70      241.01      7.71 o
   0   2  15       43.83       38.21      2.70 o
   1   2  15       39.86       33.27      2.89 o
   2   2  15       13.29       15.39      2.09 o
   3   2  15       34.56       33.20      3.33 o
   4   2  15        0.13       -0.72      4.64 o
   5   2  15        1.60        4.44      3.39 o
  -6   3  15      222.30      205.75      9.78 o
  -5   3  15      416.84      403.69     13.66 o
  -4   3  15      179.60      170.64      7.10 o
  -3   3  15      263.35      274.07      9.13 o
  -2   3  15       22.18       22.49      2.57 o
  -1   3  15      399.12      416.15     10.31 o
   0   3  15      751.40      752.24     16.71 o
   1   3  15      975.32      979.45     25.94 o
   2   3  15      310.11      318.63     11.01 o
   3   3  15      205.13      193.65      7.93 o
   4   3  15      245.10      252.94     12.75 o
  -6   4  15       11.79       12.69      4.00 o
  -5   4  15        0.02        2.51      3.74 o
  -4   4  15        0.03        2.89      2.83 o
  -3   4  15       19.42       18.41      2.55 o
  -2   4  15      127.45      130.69      7.57 o
  -1   4  15       31.33       35.96      3.90 o
   0   4  15        0.64        2.95      2.35 o
   1   4  15       29.94       39.17      4.10 o
   2   4  15      116.36      113.92      6.27 o
   3   4  15        1.63        2.80      2.53 o
   4   4  15      155.34      169.67      8.44 o
  -5   5  15       80.11       90.57      9.19 o
  -4   5  15      200.44      200.42     17.72 o
  -3   5  15       89.90       90.79      6.47 o
  -2   5  15      201.86      204.00      8.02 o
  -1   5  15       38.73       43.52      4.00 o
   0   5  15      378.76      396.41     13.52 o
   1   5  15       89.62       86.38      5.61 o
   2   5  15       58.12       54.42      5.00 o
   3   5  15       83.74       78.23      5.81 o
  -4   6  15        4.67        6.22      4.48 o
  -3   6  15        0.83       -3.37      3.37 o
  -2   6  15       14.47       21.47      6.16 o
  -1   6  15       25.34       26.96      3.66 o
   0   6  15        0.80        2.24      2.60 o
   1   6  15      211.82      213.88      9.68 o
   2   6  15        3.86        2.48      2.97 o
  -6   0  16      233.44      248.33     14.88 o
  -5   0  16      427.34      425.45     21.30 o
  -4   0  16      168.76      164.36     10.17 o
  -3   0  16      944.08      949.17     35.97 o
  -2   0  16        2.90        4.69      3.40 o
  -1   0  16     1283.86     1268.44     33.37 o
   0   0  16      702.41      663.87     18.29 o
   1   0  16      138.23      128.63      8.05 o
   2   0  16      298.25      306.05     14.52 o
   3   0  16      334.19      341.90     15.30 o
   4   0  16       12.11       21.01      7.79 o
  -6   1  16       48.66       35.52      4.53 o
  -5   1  16        8.72       14.20      3.28 o
  -4   1  16       27.82       32.97      4.08 o
  -3   1  16      138.81      142.71      5.58 o
  -2   1  16        6.59       12.40      1.94 o
  -1   1  16       35.40       36.11      4.07 o
   0   1  16        2.42        5.16      1.86 o
   1   1  16        7.86        9.35      2.08 o
   2   1  16       23.68       26.18      3.54 o
   3   1  16      256.29      252.45     11.15 o
   4   1  16        3.67        3.12      2.98 o
  -6   2  16       28.11       35.99      4.55 o
  -5   2  16       54.66       49.82      4.57 o
  -4   2  16      105.05      109.90      6.22 o
  -3   2  16       15.34       20.55      2.43 o
  -2   2  16      439.29      419.25     13.55 o
  -1   2  16        9.88       15.99      2.30 o
   0   2  16       92.89       98.20      4.43 o
   1   2  16      123.40      138.39      5.26 o
   2   2  16       63.16       69.46      4.85 o
   3   2  16      112.37      114.78      8.67 o
   4   2  16      362.76      304.06     25.21 o
  -6   3  16      216.13      193.22     11.36 o
  -5   3  16       14.41       18.29      5.45 o
  -4   3  16       36.00       33.61      4.59 o
  -3   3  16       70.01       66.13      4.74 o
  -2   3  16      244.80      241.31      7.44 o
  -1   3  16        1.61        0.46      1.55 o
   0   3  16       84.75       75.96      4.82 o
   1   3  16       86.47       73.65      5.00 o
   2   3  16       58.01       64.69      6.56 o
   3   3  16        8.76       16.69      3.93 o
   4   3  16        4.98       10.86      4.20 o
  -5   4  16      208.75      189.90     11.77 o
  -4   4  16       22.15       27.24      4.25 o
  -3   4  16      262.05      263.01      9.65 o
  -2   4  16      654.01      683.80     23.97 o
  -1   4  16      625.29      599.56     17.54 o
   0   4  16      264.80      272.08     10.13 o
   1   4  16      113.68      114.09      6.28 o
   2   4  16      163.68      163.03      7.94 o
   3   4  16      218.90      203.19      9.68 o
  -4   5  16        4.10        8.84      4.57 o
  -3   5  16        1.81        2.62      3.90 o
  -2   5  16        4.33        6.15      3.34 o
  -1   5  16       28.11       39.82      8.59 o
   0   5  16       11.37       16.46      4.67 o
   1   5  16       21.48       22.00      3.76 o
   2   5  16        4.57        7.60      3.18 o
  -2   6  16       94.11       93.51      7.49 o
  -1   6  16      101.74      109.92      6.84 o
   0   6  16       53.69       56.97      5.34 o
  -5   1  17      186.82      186.31      8.88 o
  -4   1  17      378.06      381.25     13.82 o
  -3   1  17      292.72      283.91     10.13 o
  -2   1  17        2.37        3.17      1.91 o
  -1   1  17      241.23      248.17      7.68 o
   0   1  17      431.08      426.37     11.28 o
   1   1  17      208.61      205.01      7.91 o
   2   1  17       93.05       95.20      5.27 o
   3   1  17      331.00      336.05     14.35 o
  -5   2  17        3.07       -3.48      3.48 o
  -4   2  17      125.19      116.09      7.66 o
  -3   2  17       39.08       40.80      4.61 o
  -2   2  17        4.34        4.36      1.95 o
  -1   2  17        2.44        8.23      3.90 o
   0   2  17       12.03        8.29      3.42 o
   1   2  17        5.78        9.09      2.84 o
   2   2  17       10.28        3.95      3.13 o
   3   2  17       20.83       19.91      4.71 o
  -5   3  17      147.77      143.10      9.12 o
  -4   3  17      369.37      361.44     15.92 o
  -3   3  17       41.10       48.19      4.50 o
  -2   3  17      251.69      256.63     10.71 o
  -1   3  17       22.76       23.96      3.38 o
   0   3  17      433.56      434.14     14.13 o
   1   3  17      128.16      141.11      7.00 o
   2   3  17      193.82      196.04     10.60 o
   3   3  17      127.48      126.26      8.62 o
  -4   4  17        0.44        1.60      3.97 o
  -3   4  17        0.11        1.03      3.51 o
  -2   4  17        4.54        8.30      3.38 o
  -1   4  17      334.85      358.77     13.39 o
   0   4  17       26.67       31.77      4.08 o
   1   4  17        9.00       11.10      3.95 o
   2   4  17        2.25        0.70      2.65 o
  -2   5  17      254.15      246.79     12.40 o
  -1   5  17      351.20      372.09     14.24 o
   0   5  17        6.42        7.24      3.27 o
  -5   0  18      510.49      497.05     34.12 o
  -4   0  18      180.50      175.48     20.71 o
  -3   0  18       37.35       42.16      5.78 o
  -2   0  18       46.40       37.19      8.08 o
  -1   0  18      943.35      907.34     34.44 o
   0   0  18      392.36      366.91     16.92 o
   1   0  18      461.82      447.44     21.19 o
   2   0  18      338.85      338.13     17.69 o
  -5   1  18        9.65        3.75      3.46 o
  -4   1  18        0.14       -3.42      3.42 o
  -3   1  18        3.51       -1.89      3.69 o
  -2   1  18       68.99       72.07      4.70 o
  -1   1  18        3.45        5.29      2.12 o
   0   1  18        0.28        0.02      2.00 o
   1   1  18       40.31       47.94      6.34 o
   2   1  18       36.57       50.14      8.04 o
  -4   2  18       63.80       69.51      6.43 o
  -3   2  18       70.48       71.19      6.25 o
  -2   2  18      228.20      219.06      8.48 o
  -1   2  18       75.71       79.62      6.58 o
   0   2  18      505.47      525.27     19.25 o
   1   2  18      104.21      108.15      9.19 o
   2   2  18       82.10       78.97      8.30 o
  -4   3  18       12.02       12.84      4.09 o
  -3   3  18       12.58        6.78      4.28 o
  -2   3  18      111.35      103.19      7.17 o
  -1   3  18        2.04       -2.51      2.51 o
   0   3  18        0.33        0.62      2.68 o
   1   3  18        8.29        9.41      3.81 o
  -2   4  18      376.09      383.67     20.69 o
  -1   4  18      470.93      455.94     20.27 o
   0   4  18       11.85       24.29      6.09 o
  -3   1  19       56.93       57.74      7.46 o
  -2   1  19      169.86      162.95     11.27 o
  -1   1  19      113.09      119.53      6.18 o
   0   1  19      167.88      164.60      9.10 o
   1   1  19      187.29      179.81      9.98 o
  -2   2  19       22.04       14.72      4.63 o
  -1   2  19        8.00        9.43      4.46 o
   0   2  19        1.33        5.37      3.34 o
 
